# Supplementary material for: High expression of AFAP1-AS1 is associated with poor survival and short-term recurrence in pancreatic ductal adenocarcinoma
Source: J Transl Med. 2015 Apr 30;13:137. doi: 10.1186/s12967-015-0490-4 (PMC4458022; doi:10.1186/s12967-015-0490-4)
Supplement: Additional file 1: — The primers used for the qRT-PCR analysis. [file 12967_2015_490_MOESM1_ESM.xlsx]

## Sheet: Sheet1
PCR primers sequences
AFAP1-AS1	Forward Primer	5'-	TCGCTCAATGGAGTGACGGCA	-3'
	Reverse Primer	5'-	CGGCTGAGACCGCTGAGAACTT	-3'
E-cadherin	Forward Primer	5'-	CGAGAGCTACACGTTCACGG	-3'
	Reverse Primer	5'-	GGGTGTCGAGGGAAAAATAGG	-3'
N-cadherin	Forward Primer	5'-	AGCCAACCTTAACTGAGGAGT	-3'
	Reverse Primer	5'-	GGCAAGTTGATTGGAGGGATG	-3'
Vimentin	Forward Primer	5'-	GACGCCATCAACACCGAGTT	-3'
	Reverse Primer	5'-	CTTTGTCGTTGGTTAGCTGGT	-3'
Snail	Forward Primer	5'-	ACTGCAACAAGGAATACCTCAG	-3'
	Reverse Primer	5'-	GCACTGGTACTTCTTGACATCTG	-3'
Slug	Forward Primer	5'-	CGAACTGGACACACATACAGTG	-3'
	Reverse Primer	5'-	CTGAGGATCTCTGGTTGTGGT	-3'
β-actin	Forward Primer	5'-	GAGCACAGAGCCTCGCCTTT	-3'
	Reverse Primer	5'-	ATCCTTCTGACCCATGCCCA	-3'
