# Supplementary material for: High expression of AFAP1-AS1 is associated with poor survival and short-term recurrence in pancreatic ductal adenocarcinoma
Source: J Transl Med. 2015 Apr 30;13:137. doi: 10.1186/s12967-015-0490-4 (PMC4458022; doi:10.1186/s12967-015-0490-4)
Supplement: Additional file 2: — Differentially expressed lncRNAs between PDAC tissues and CP tissues. [file 12967_2015_490_MOESM2_ESM.xls]

## Sheet: A vs C_up
# Condition pairs: A vs C # Fold-Change cut-off: 2.0 # P-value cut-off: 0.05 # Column A: ProbeName, it represents probe name. # Column B: p, P-value calculated from t-test. # Column C: FC (abs), Absolute Fold Change, the absolute ratio (no log scale) of normalized intensities between two conditions. # Column D: Regulation, it depicts which group has greater or lower intensity values wrt other gro…
A vs C 2.0 fold up regulated LncRNAs
	P-value	Fold change and Regulation		Annotations																		Group--Raw Intensity		Group--Normalized Intensity		Raw Intensity								Normalized Intensity
ProbeName	p	FC (abs)	Regulation	type	seqname	GeneSymbol	source	RNAlength	chrom	strand	txStart	txEnd	Xhyb	Sequence	relationship	Associated_gene_acc	Associated_gene_name	Associated_protein_name	Associated_gene_strand	Associated_gene_start	Associated_gene_end	A(raw)	C(raw)	A(normalized)	C(normalized)	[A-0016C, A](raw)	[A-0017C, A](raw)	[A-696258, A](raw)	[A-P0072C, A](raw)	[C-683688, C](raw)	[C-693456, C](raw)	[C-704474, C](raw)	[C-P0038, C](raw)	[A-0016C, A](normalized)	[A-0017C, A](normalized)	[A-696258, A](normalized)	[A-P0072C, A](normalized)	[C-683688, C](normalized)	[C-693456, C](normalized)	[C-704474, C](normalized)	[C-P0038, C](normalized)
ASHGA5P031496	0.0347917	2.5176	up	noncoding	ENST00000567904	RP11-533E19.5	GENCODE	1257	chr1	-	179922318	179923575		AAGCCCTGTGTTAGATGCTTTTCATGCGCTATTTTACTGAATGTAAACAACCACCTTATT	bidirectional	NM_014810	CEP350	centrosome-associated protein 350	+	179923907	180084015	130.893	63.9735	7.26724	5.9352	205.589	65.7495	58.7497	193.482	76.1615	72.7533	53.3203	53.659	8.08545	6.48306	6.40885	8.09162	6.15582	6.14177	5.74757	5.69562
ASHGA5P033848	0.0232872	5.16075	up	noncoding	ENST00000584252	RP11-15F12.1	GENCODE	659	chr18	+	46550072	46574844		CGATGTGGTAATGTCGCTGTTAAAACGCACTTCTCATTGTTAGAAATAAAAATGACTCAA	intronic antisense	NM_017653	DYM	dymeclin	-	46570171	46987079	178.19	33.3823	7.36359	4.99601	330.589	47.9291	44.2059	290.035	30.796	26.009	39.5436	37.1807	8.7425	6.04496	6.01669	8.65022	4.86566	4.6632	5.30713	5.14806
ASHGA5P022787	0.000660624	2.06825	up	noncoding	ENST00000562716	RP11-114H24.6	GENCODE	483	chr15	+	78285746	78287631		TACTGTGTCTGTCCCAGGACTCGGAAGTATTACAGTTCCAAAACGTAACTTGAAGGTCAG	natural antisense	NM_015079	TBC1D2B	TBC1 domain family member 2B isoform b	-	78287326	78369994	21.5766	15.4622	4.94546	3.89705	19.2722	23.2599	24.3471	19.4271	12.9699	13.025	18.7224	17.1314	4.7287	5.00941	5.17683	4.86693	3.65832	3.7044	4.21181	4.01369
ASHGA5P022787	0.000660624	2.06825	up	noncoding	ENST00000562716	RP11-114H24.6	GENCODE	483	chr15	+	78285746	78287631		TACTGTGTCTGTCCCAGGACTCGGAAGTATTACAGTTCCAAAACGTAACTTGAAGGTCAG	natural antisense	NM_144572	TBC1D2B	TBC1 domain family member 2B isoform a	-	78287326	78369994	21.5766	15.4622	4.94546	3.89705	19.2722	23.2599	24.3471	19.4271	12.9699	13.025	18.7224	17.1314	4.7287	5.00941	5.17683	4.86693	3.65832	3.7044	4.21181	4.01369
ASHGA5P025844	0.0008901	5.42399	up	noncoding	NR_038863	LOC285758	RefSeq	2764	chr6	-	114189178	114194512		CGATGGTTTCACAGTAACTCATGCTTTCAAAATATCAGGAAGCAAATGAGAAAAGGAAAA	intergenic							21.3161	5	4.78445	2.34509	9.82853	30.4618	27.56	17.4139	5	5	5	5	3.67938	5.39581	5.35292	4.70968	2.3466	2.35174	2.3454	2.33663
ASHGA5P020046	0.000475611	2.84937	up	noncoding	uc003jcs.3	LOC728613	UCSC_knowngene	1056	chr5	-	1599035	1634120	uc010ith.1	GCCTCACCGAGCCAGGCACGTGGACTCCCTTTAATCCAGTGACTGTCAGGTCGATCATAT	intergenic							5347.82	1959.24	12.5996	11.089	5212.78	5875.11	5464.6	4838.77	1498.33	1428.97	2385.02	2524.64	12.6664	12.5498	12.5308	12.6514	10.7152	10.7086	11.4568	11.4753
ASHGA5P056883	4.81781e-06	20.669	up	noncoding	TCONS_00010211	XLOC_004680	LincRNAs identified by Cabili et al	773	chr5	+	179894885	179910503		TGATATTCTGTGATAGCAACAGAAAACAGACGAAGACGCAGGCCAAGATTCCTTGGTGGT	intergenic							96.5362	6.23939	7.01081	2.64142	70.6038	130.635	113.393	71.5125	6.78451	8.17307	5	5	6.58076	7.43958	7.33026	6.69264	2.80329	3.08034	2.3454	2.33663
ASHGA5P057078	0.0109712	2.01706	up	noncoding	TCONS_00012678	XLOC_005637	LincRNAs identified by Cabili et al	280	chr6	-	21486539	21490497		AACTTCTCAGGTTCTCTTACAAGACCACCAACATTCTTCAAACATCAGTGAAATAAAACA	intergenic							12.4785	9.3691	4.16216	3.14991	13.0646	12.2535	12.0874	12.5087	12.3224	10.1074	10.0466	5	4.13138	4.10039	4.19632	4.22056	3.5879	3.35085	3.32427	2.33663
ASHGA5P014780	0.00341943	2.21842	up	noncoding	ENST00000413311	AC093382.1	GENCODE	379	chr2	-	216804030	216806442		TTAATAAAAGGAAGAAGATACTAAAAATCTGTCAAACCCAGCAGTACTCAAGGCCTAGAG	intergenic							60.9171	38.8602	6.36432	5.21479	47.6011	82.7243	71.9363	41.4069	42.0656	45.7307	35.1794	32.4653	6.03197	6.79984	6.68423	5.94124	5.30325	5.46735	5.13032	4.95823
ASHGA5P051799	0.0193427	2.24896	up	noncoding	NR_038302	LOC100505687	RefSeq	1505	chr3	+	183165395	183173800		ACGCAGCCGCACTTCACCAAGCGGCCGGTCCGAGGGGACATGGCGGCAACCTCTGCAGCG	intergenic							11.7484	7.85232	4.04207	2.87282	10.2568	9.57266	11.3647	15.7995	12.1028	9.30643	5	5	3.74313	3.75438	4.10528	4.5655	3.56621	3.24303	2.3454	2.33663
ASHGA5P000573	0.00514703	2.00812	up	noncoding	CN315134		LincRNAs identified by Khalil et al	763	chr9	+	118235816	118285098		CCTTGTATATTCTCAATCTACAATTCCAATATTGCTTTAACCTCTACAAACAACCCCTTG	intergenic							19.7691	14.299	4.79191	3.78606	26.3622	15.7987	14.4	22.5155	12.5544	11.7489	14.9292	17.9635	5.18971	4.46197	4.43181	5.08415	3.61334	3.56322	3.88468	4.08301
ASHGA5P020202	0.00177068	5.71888	up	noncoding	ENST00000509470	RP11-768F21.1	GENCODE	695	chr12	-	119825795	120032306		TTCTTCATTGTGGCAGGTGTATGTGTGAGTTTGCAGCTCAATCCTGGCCAAGGGGATCCA	intronic antisense	NM_001136534	TMEM233	transmembrane protein 233	+	120031263	120079363	236.022	49.4312	8.09105	5.57532	378.223	111.598	114.634	339.634	54.4441	43.2812	48.1627	51.8366	8.92879	7.21997	7.34627	8.86918	5.67547	5.39288	5.58949	5.64344
ASHGA5P020202	0.00177068	5.71888	up	noncoding	ENST00000509470	RP11-768F21.1	GENCODE	695	chr12	-	119825795	120032306		TTCTTCATTGTGGCAGGTGTATGTGTGAGTTTGCAGCTCAATCCTGGCCAAGGGGATCCA	intronic antisense	NM_178499	CCDC60	coiled-coil domain-containing protein 60	+	119772516	119978852	236.022	49.4312	8.09105	5.57532	378.223	111.598	114.634	339.634	54.4441	43.2812	48.1627	51.8366	8.92879	7.21997	7.34627	8.86918	5.67547	5.39288	5.58949	5.64344
ASHGA5P026732	0.000898038	6.51177	up	noncoding	ENST00000534891	RP11-712B9.2	GENCODE	777	chr11	+	94884909	94966854		TTCTCCTGAGAACTGTTTATATATTAAGGAGCTTCACAGCCTCCAACATAAGGAAAGCAG	intronic antisense	NM_144665	SESN3	sestrin-3	-	94906132	94964246	111.645	21.7688	7.08873	4.38568	176.461	56.8654	59.1745	154.078	20.4647	17.2749	23.687	25.6486	7.87705	6.2817	6.4181	7.77806	4.29057	4.09205	4.55091	4.60918
ASHGA5P022730	6.88539e-06	4.29468	up	noncoding	ENST00000561649	RP11-616M22.7	GENCODE	320	chr16	-	1344551	1349167		GATCATCCAGATGTCTTAGAGGATAAAAATGAGCGGGCAGATGAAGAGATACTCAGGGTG	intergenic							15.9524	5.12947	4.49028	2.38773	13.6671	18.4306	18.4839	13.2281	5	5	5	5.51788	4.2004	4.67383	4.77974	4.30716	2.3466	2.35174	2.3454	2.50719
ASHGA5P054639	0.00405322	9.09959	up	noncoding	ENST00000534742	RP11-326C3.2	GENCODE	812	chr11	+	288037	288987		GAGTCTCGCTGGCCTCGGAGCGCCCCCGAGCCCTCGGGCGACAGCGAGGCGAGGACCCAG	intergenic							125.459	26.2965	7.41253	4.22673	146.447	109.155	101.566	144.669	47.7361	39.4114	12.0234	6.01494	7.60997	7.18609	7.17006	7.684	5.48175	5.261	3.57976	2.58441
ASHGA5P022617	0.000284357	3.07834	up	noncoding	ENST00000559779	RP11-430B1.2	GENCODE	908	chr15	+	52472289	52497531		TTGGCCGCAGAGAATGAGAAGGCAGATCAAAGTTACAGATGCTGCGAGAACATCGCCAAG	intronic antisense	NM_016194	GNB5	guanine nucleotide-binding protein subunit beta-5 isoform b	-	52413122	52483565	14.2409	6.62017	4.34105	2.71889	11.9833	14.9704	14.554	15.4558	5	5.51652	6.01937	9.94478	4.00034	4.38382	4.44506	4.53496	2.3466	2.64385	2.67205	3.21307
ASHGA5P022617	0.000284357	3.07834	up	noncoding	ENST00000559779	RP11-430B1.2	GENCODE	908	chr15	+	52472289	52497531		TTGGCCGCAGAGAATGAGAAGGCAGATCAAAGTTACAGATGCTGCGAGAACATCGCCAAG	natural antisense	NM_018728	MYO5C	unconventional myosin-Vc	-	52484514	52587995	14.2409	6.62017	4.34105	2.71889	11.9833	14.9704	14.554	15.4558	5	5.51652	6.01937	9.94478	4.00034	4.38382	4.44506	4.53496	2.3466	2.64385	2.67205	3.21307
ASHGA5P019225	0.00849937	2.81779	up	noncoding	NR_027762	RBM34	RefSeq	1733	chr1	-	235294497	235324571		TGTGCCTAAAGGAAAGCGCTCTAGCGAGTGCTGATTTAGAAGAAGAAATTCACCAGAAAC	exon sense-overlapping	NM_001161533	RBM34	RNA-binding protein 34 isoform 2	-	235315802	235324571	728.24	323.957	9.7699	8.27533	560.607	942.862	900.889	508.601	214.224	202.433	433.264	445.908	9.46929	10.0841	10.1078	9.41843	7.70166	7.67231	8.87655	8.85081
ASHGA5P019225	0.00849937	2.81779	up	noncoding	NR_027762	RBM34	RefSeq	1733	chr1	-	235294497	235324571		TGTGCCTAAAGGAAAGCGCTCTAGCGAGTGCTGATTTAGAAGAAGAAATTCACCAGAAAC	exon sense-overlapping	NM_015014	RBM34	RNA-binding protein 34 isoform 1	-	235294497	235324571	728.24	323.957	9.7699	8.27533	560.607	942.862	900.889	508.601	214.224	202.433	433.264	445.908	9.46929	10.0841	10.1078	9.41843	7.70166	7.67231	8.87655	8.85081
ASHGA5P008235	0.0155467	2.81563	up	noncoding	uc001qvp.2	LOC642846	UCSC_knowngene	1282	chr12	+	9453689	9464427	ENST00000407793, NM_001257144, NM_001257145, NM_030653, NR_033399, uc021qut.1	TGCCAGGAAGAAGATATTCCAGGAACCTAAGAGCGCACACCAGGTGGAGCAGGTGCTGCT	intergenic							25.6804	11.9714	5.02411	3.53066	38.3606	13.8516	12.99	37.5193	14.7437	10.8071	12.3012	10.0338	5.72597	4.27591	4.29324	5.80133	3.84067	3.44515	3.61223	3.22457
ASHGA5P016054	0.00215436	2.00331	up	noncoding	uc001ekq.1	AX746564	UCSC_knowngene	1562	chr1	-	144275887	144290006	ENST00000426301, ENST00000430014, ENST00000430442, ENST00000440084, ENST00000445243, ENST00000455004, uc001esn.1, uc021oub.1	GAAGAAAATGGATGCACCTCTAACCTCTACAGGCAAATCATAGATTCCATTGTCCAGCTG	intergenic							331.897	219.75	8.76224	7.75985	337.753	352.706	320.738	316.39	281.705	260.517	163.074	173.704	8.76745	8.78086	8.73466	8.76601	8.12955	8.06391	7.4044	7.44156
ASHGA5P049587	0.00615385	2.04584	up	noncoding	TCONS_00013565	XLOC_006210	LincRNAs identified by Cabili et al	1001	chr7	+	112257751	112266279		ATAAGGGCTGCACATGTCATAATGGGATCTAAACAAATAGGAGGTGTACAGGGCTTGTGG	intergenic							9.09761	6.51873	3.68442	2.65172	8.59007	11.0538	8.64429	8.10226	5	5	9.93072	6.14422	3.46726	3.96101	3.73382	3.57559	2.3466	2.35174	3.30537	2.60319
ASHGA5P030121	0.040583	2.37856	up	noncoding	ENST00000558702	RP11-253M7.4	GENCODE	391	chr15	-	69750860	69754145		GCAAAAGGGAAGTAACAAGTATTGAATGTTCACTTACCTCTTTCATTCCCCAATATGAAA	intergenic							131.429	69.018	7.28965	6.03956	203.799	66.0961	63.2779	192.544	82.654	82.0893	54.9327	56.3958	8.07521	6.48835	6.50834	8.08671	6.27604	6.31778	5.79333	5.77109
ASHGA5P057014	0.00719503	6.64694	up	noncoding	TCONS_00011960	XLOC_005473	LincRNAs identified by Cabili et al	462	chr6	+	136871938	136872729		AAGTAGCCAGAAACAGATTATTGGCCGAGGAAAAACCAATTTCGCTCTAAAGGATAAGCA	natural antisense	NM_001198616	MAP7	ensconsin isoform 6	-	136663418	136871957	221.735	34.4049	7.77856	5.04587	384.517	74.1593	65.5441	362.721	37.5577	36.6674	28.0514	35.3431	8.94792	6.64256	6.56076	8.96299	5.14599	5.15853	4.80209	5.07686
ASHGA5P057014	0.00719503	6.64694	up	noncoding	TCONS_00011960	XLOC_005473	LincRNAs identified by Cabili et al	462	chr6	+	136871938	136872729		AAGTAGCCAGAAACAGATTATTGGCCGAGGAAAAACCAATTTCGCTCTAAAGGATAAGCA	natural antisense	NM_001198617	MAP7	ensconsin isoform 7	-	136663418	136871957	221.735	34.4049	7.77856	5.04587	384.517	74.1593	65.5441	362.721	37.5577	36.6674	28.0514	35.3431	8.94792	6.64256	6.56076	8.96299	5.14599	5.15853	4.80209	5.07686
ASHGA5P057014	0.00719503	6.64694	up	noncoding	TCONS_00011960	XLOC_005473	LincRNAs identified by Cabili et al	462	chr6	+	136871938	136872729		AAGTAGCCAGAAACAGATTATTGGCCGAGGAAAAACCAATTTCGCTCTAAAGGATAAGCA	natural antisense	NM_003980	MAP7	ensconsin isoform 3	-	136663418	136871957	221.735	34.4049	7.77856	5.04587	384.517	74.1593	65.5441	362.721	37.5577	36.6674	28.0514	35.3431	8.94792	6.64256	6.56076	8.96299	5.14599	5.15853	4.80209	5.07686
ASHGA5P032500	0.0192007	2.30272	up	noncoding	TCONS_00029745	XLOC_014418	LincRNAs identified by Cabili et al	321	chr22	-	50981205	50983413		TGTCATCTGCCCCGTGAAATCAGCCTAACGCCGTTTCTCAATGACGTGGATCGCCCTAGG	intergenic							232.872	121.761	8.11196	6.90863	131.805	356.192	321.021	122.469	124.054	128.718	112.784	121.488	7.46658	8.79575	8.73681	7.44871	6.8822	6.98685	6.85711	6.90835
ASHGA5P058383	0.0026782	3.6915	up	noncoding	uc002lal.1	LOC647946	UCSC_knowngene	2306	chr18	-	36786887	37380282		ACATTTTTGGCGCGCAATGTGGGGGCACCAGAAGCGGGCACCGTTGAGCTGTTGCAACTG	intron sense-overlapping	ENST00000321566	AC011139.1		-	36914835	36915639	19.514	7.89698	4.7448	2.8606	16.8774	25.0988	23.8922	12.1875	5	5	11.6327	9.95525	4.52496	5.11921	5.15206	4.18298	2.3466	2.35174	3.52924	3.21482
ASHGA5P051477	0.00941386	3.71585	up	noncoding	ENST00000427309	BX571672.5	GENCODE	677	chr1	-	143229765	143233121	NR_027995	TGCTACTAAGGTAAAGTGGTCTCTTGTAAAATTAATCTTCTCACTCTGAGTGTAGTTTTG	intergenic							115.918	50.3441	7.27496	5.38127	151.709	90.2018	85.056	136.707	73.4184	78.4643	25.1113	24.3823	7.66107	6.91912	6.91902	7.60063	6.10152	6.24876	4.64157	4.53322
ASHGA5P043319	0.0192418	2.13234	up	noncoding	NR_046216	MGC27345	RefSeq	10079	chr7	-	127937737	127947816		GTGATCCTTTGCTTGGCTCTGAAGGAGCAGTGTTTTATATGTAAAGAATATATTCTGTAT	intergenic							19.1556	12.8546	4.70648	3.61404	28.0349	13.5891	11.9759	23.0222	14.1176	8.07613	12.9546	16.27	5.28308	4.24863	4.18069	5.1135	3.77634	3.06301	3.68078	3.93602
ASHGA5P018923	0.000407827	2.02309	up	noncoding	NR_036577	APTX	RefSeq	1895	chr9	-	32972603	33001639		AGAGTGTAACAAGGGATATGTCAAGGTAAAGCAGAGTTTGAGGAAGAGGCAAAGAACCCT	exon sense-overlapping	NM_001195248	APTX	aprataxin isoform e	-	32972603	33001639	131.823	91.5657	7.48951	6.47295	150.192	116.128	107.736	153.234	99.9184	99.7519	83.8215	82.7711	7.64618	7.28006	7.25999	7.77181	6.55365	6.60346	6.40572	6.32895
ASHGA5P018923	0.000407827	2.02309	up	noncoding	NR_036577	APTX	RefSeq	1895	chr9	-	32972603	33001639		AGAGTGTAACAAGGGATATGTCAAGGTAAAGCAGAGTTTGAGGAAGAGGCAAAGAACCCT	exon sense-overlapping	NM_001195249	APTX	aprataxin isoform a	-	32972603	33001574	131.823	91.5657	7.48951	6.47295	150.192	116.128	107.736	153.234	99.9184	99.7519	83.8215	82.7711	7.64618	7.28006	7.25999	7.77181	6.55365	6.60346	6.40572	6.32895
ASHGA5P018923	0.000407827	2.02309	up	noncoding	NR_036577	APTX	RefSeq	1895	chr9	-	32972603	33001639		AGAGTGTAACAAGGGATATGTCAAGGTAAAGCAGAGTTTGAGGAAGAGGCAAAGAACCCT	exon sense-overlapping	NM_001195250	APTX	aprataxin isoform f	-	32972603	33001639	131.823	91.5657	7.48951	6.47295	150.192	116.128	107.736	153.234	99.9184	99.7519	83.8215	82.7711	7.64618	7.28006	7.25999	7.77181	6.55365	6.60346	6.40572	6.32895
ASHGA5P018923	0.000407827	2.02309	up	noncoding	NR_036577	APTX	RefSeq	1895	chr9	-	32972603	33001639		AGAGTGTAACAAGGGATATGTCAAGGTAAAGCAGAGTTTGAGGAAGAGGCAAAGAACCCT	exon sense-overlapping	NM_001195251	APTX	aprataxin isoform g	-	32972603	33001639	131.823	91.5657	7.48951	6.47295	150.192	116.128	107.736	153.234	99.9184	99.7519	83.8215	82.7711	7.64618	7.28006	7.25999	7.77181	6.55365	6.60346	6.40572	6.32895
ASHGA5P018923	0.000407827	2.02309	up	noncoding	NR_036577	APTX	RefSeq	1895	chr9	-	32972603	33001639		AGAGTGTAACAAGGGATATGTCAAGGTAAAGCAGAGTTTGAGGAAGAGGCAAAGAACCCT	exon sense-overlapping	NM_001195252	APTX	aprataxin isoform i	-	32972603	33001639	131.823	91.5657	7.48951	6.47295	150.192	116.128	107.736	153.234	99.9184	99.7519	83.8215	82.7711	7.64618	7.28006	7.25999	7.77181	6.55365	6.60346	6.40572	6.32895
ASHGA5P018923	0.000407827	2.02309	up	noncoding	NR_036577	APTX	RefSeq	1895	chr9	-	32972603	33001639		AGAGTGTAACAAGGGATATGTCAAGGTAAAGCAGAGTTTGAGGAAGAGGCAAAGAACCCT	exon sense-overlapping	NM_001195254	APTX	aprataxin isoform h	-	32972603	33001610	131.823	91.5657	7.48951	6.47295	150.192	116.128	107.736	153.234	99.9184	99.7519	83.8215	82.7711	7.64618	7.28006	7.25999	7.77181	6.55365	6.60346	6.40572	6.32895
ASHGA5P018923	0.000407827	2.02309	up	noncoding	NR_036577	APTX	RefSeq	1895	chr9	-	32972603	33001639		AGAGTGTAACAAGGGATATGTCAAGGTAAAGCAGAGTTTGAGGAAGAGGCAAAGAACCCT	exon sense-overlapping	NM_175069	APTX	aprataxin isoform b	-	32972603	33001639	131.823	91.5657	7.48951	6.47295	150.192	116.128	107.736	153.234	99.9184	99.7519	83.8215	82.7711	7.64618	7.28006	7.25999	7.77181	6.55365	6.60346	6.40572	6.32895
ASHGA5P018923	0.000407827	2.02309	up	noncoding	NR_036577	APTX	RefSeq	1895	chr9	-	32972603	33001639		AGAGTGTAACAAGGGATATGTCAAGGTAAAGCAGAGTTTGAGGAAGAGGCAAAGAACCCT	exon sense-overlapping	NM_175073	APTX	aprataxin isoform a	-	32972603	33001639	131.823	91.5657	7.48951	6.47295	150.192	116.128	107.736	153.234	99.9184	99.7519	83.8215	82.7711	7.64618	7.28006	7.25999	7.77181	6.55365	6.60346	6.40572	6.32895
ASHGA5P044460	0.000279813	2.25865	up	noncoding	ENST00000577199	RP11-1C8.6	GENCODE	777	chr8	-	104395305	104396082		TGTCTGATATTCTCTACCAAATGGTAAGGAATTTGAGGATAGAATCCATCCTTTGTTACC	intergenic							126.15	78.4667	7.4211	6.24564	152.025	110.366	103.046	139.165	86.2302	89.2144	67.6466	70.7755	7.66393	7.20245	7.19128	7.62674	6.33887	6.44149	6.09717	6.10502
ASHGA5P026307	0.00341433	2.93004	up	noncoding	AA992250		LincRNAs identified by Khalil et al	552	chr5	+	65372703	65415636		GCGGAGAAGTCTGAAAGCAGGAATTGTGTATAATTCAAAACCAAATATGATTTCTGAAGT	intron sense-overlapping	ENST00000284037	ERBB2IP	erbb2 interacting protein [Source:HGNC Symbol;Acc:15842]	+	65222302	65378377	40.4685	19.0322	5.7492	4.19828	24.7385	56.9384	53.2497	26.9475	14.7573	20.3656	20.1063	20.8995	5.09787	6.28307	6.27507	5.34079	3.84335	4.32474	4.32082	4.3042
ASHGA5P026307	0.00341433	2.93004	up	noncoding	AA992250		LincRNAs identified by Khalil et al	552	chr5	+	65372703	65415636		GCGGAGAAGTCTGAAAGCAGGAATTGTGTATAATTCAAAACCAAATATGATTTCTGAAGT	intron sense-overlapping	ENST00000380935	ERBB2IP	erbb2 interacting protein [Source:HGNC Symbol;Acc:15842]	+	65222401	65376850	40.4685	19.0322	5.7492	4.19828	24.7385	56.9384	53.2497	26.9475	14.7573	20.3656	20.1063	20.8995	5.09787	6.28307	6.27507	5.34079	3.84335	4.32474	4.32082	4.3042
ASHGA5P026307	0.00341433	2.93004	up	noncoding	AA992250		LincRNAs identified by Khalil et al	552	chr5	+	65372703	65415636		GCGGAGAAGTCTGAAAGCAGGAATTGTGTATAATTCAAAACCAAATATGATTTCTGAAGT	intron sense-overlapping	ENST00000380936	ERBB2IP	erbb2 interacting protein [Source:HGNC Symbol;Acc:15842]	+	65222401	65376850	40.4685	19.0322	5.7492	4.19828	24.7385	56.9384	53.2497	26.9475	14.7573	20.3656	20.1063	20.8995	5.09787	6.28307	6.27507	5.34079	3.84335	4.32474	4.32082	4.3042
ASHGA5P026307	0.00341433	2.93004	up	noncoding	AA992250		LincRNAs identified by Khalil et al	552	chr5	+	65372703	65415636		GCGGAGAAGTCTGAAAGCAGGAATTGTGTATAATTCAAAACCAAATATGATTTCTGAAGT	intron sense-overlapping	ENST00000380938	ERBB2IP	erbb2 interacting protein [Source:HGNC Symbol;Acc:15842]	+	65222437	65374764	40.4685	19.0322	5.7492	4.19828	24.7385	56.9384	53.2497	26.9475	14.7573	20.3656	20.1063	20.8995	5.09787	6.28307	6.27507	5.34079	3.84335	4.32474	4.32082	4.3042
ASHGA5P026307	0.00341433	2.93004	up	noncoding	AA992250		LincRNAs identified by Khalil et al	552	chr5	+	65372703	65415636		GCGGAGAAGTCTGAAAGCAGGAATTGTGTATAATTCAAAACCAAATATGATTTCTGAAGT	intron sense-overlapping	ENST00000380939	ERBB2IP	erbb2 interacting protein [Source:HGNC Symbol;Acc:15842]	+	65222401	65376850	40.4685	19.0322	5.7492	4.19828	24.7385	56.9384	53.2497	26.9475	14.7573	20.3656	20.1063	20.8995	5.09787	6.28307	6.27507	5.34079	3.84335	4.32474	4.32082	4.3042
ASHGA5P026307	0.00341433	2.93004	up	noncoding	AA992250		LincRNAs identified by Khalil et al	552	chr5	+	65372703	65415636		GCGGAGAAGTCTGAAAGCAGGAATTGTGTATAATTCAAAACCAAATATGATTTCTGAAGT	intron sense-overlapping	ENST00000380943	ERBB2IP	erbb2 interacting protein [Source:HGNC Symbol;Acc:15842]	+	65222383	65376344	40.4685	19.0322	5.7492	4.19828	24.7385	56.9384	53.2497	26.9475	14.7573	20.3656	20.1063	20.8995	5.09787	6.28307	6.27507	5.34079	3.84335	4.32474	4.32082	4.3042
ASHGA5P026307	0.00341433	2.93004	up	noncoding	AA992250		LincRNAs identified by Khalil et al	552	chr5	+	65372703	65415636		GCGGAGAAGTCTGAAAGCAGGAATTGTGTATAATTCAAAACCAAATATGATTTCTGAAGT	intron sense-overlapping	ENST00000416865	ERBB2IP	erbb2 interacting protein [Source:HGNC Symbol;Acc:15842]	+	65222394	65374579	40.4685	19.0322	5.7492	4.19828	24.7385	56.9384	53.2497	26.9475	14.7573	20.3656	20.1063	20.8995	5.09787	6.28307	6.27507	5.34079	3.84335	4.32474	4.32082	4.3042
ASHGA5P026307	0.00341433	2.93004	up	noncoding	AA992250		LincRNAs identified by Khalil et al	552	chr5	+	65372703	65415636		GCGGAGAAGTCTGAAAGCAGGAATTGTGTATAATTCAAAACCAAATATGATTTCTGAAGT	intron sense-overlapping	ENST00000506030	ERBB2IP	erbb2 interacting protein [Source:HGNC Symbol;Acc:15842]	+	65222600	65374393	40.4685	19.0322	5.7492	4.19828	24.7385	56.9384	53.2497	26.9475	14.7573	20.3656	20.1063	20.8995	5.09787	6.28307	6.27507	5.34079	3.84335	4.32474	4.32082	4.3042
ASHGA5P026307	0.00341433	2.93004	up	noncoding	AA992250		LincRNAs identified by Khalil et al	552	chr5	+	65372703	65415636		GCGGAGAAGTCTGAAAGCAGGAATTGTGTATAATTCAAAACCAAATATGATTTCTGAAGT	intron sense-overlapping	ENST00000508515	ERBB2IP	erbb2 interacting protein [Source:HGNC Symbol;Acc:15842]	+	65284460	65374764	40.4685	19.0322	5.7492	4.19828	24.7385	56.9384	53.2497	26.9475	14.7573	20.3656	20.1063	20.8995	5.09787	6.28307	6.27507	5.34079	3.84335	4.32474	4.32082	4.3042
ASHGA5P026307	0.00341433	2.93004	up	noncoding	AA992250		LincRNAs identified by Khalil et al	552	chr5	+	65372703	65415636		GCGGAGAAGTCTGAAAGCAGGAATTGTGTATAATTCAAAACCAAATATGATTTCTGAAGT	intron sense-overlapping	ENST00000511297	ERBB2IP	erbb2 interacting protein [Source:HGNC Symbol;Acc:15842]	+	65222554	65374374	40.4685	19.0322	5.7492	4.19828	24.7385	56.9384	53.2497	26.9475	14.7573	20.3656	20.1063	20.8995	5.09787	6.28307	6.27507	5.34079	3.84335	4.32474	4.32082	4.3042
ASHGA5P026307	0.00341433	2.93004	up	noncoding	AA992250		LincRNAs identified by Khalil et al	552	chr5	+	65372703	65415636		GCGGAGAAGTCTGAAAGCAGGAATTGTGTATAATTCAAAACCAAATATGATTTCTGAAGT	intron sense-overlapping	NM_001006600	ERBB2IP	protein LAP2 isoform 7	+	65222381	65376851	40.4685	19.0322	5.7492	4.19828	24.7385	56.9384	53.2497	26.9475	14.7573	20.3656	20.1063	20.8995	5.09787	6.28307	6.27507	5.34079	3.84335	4.32474	4.32082	4.3042
ASHGA5P026307	0.00341433	2.93004	up	noncoding	AA992250		LincRNAs identified by Khalil et al	552	chr5	+	65372703	65415636		GCGGAGAAGTCTGAAAGCAGGAATTGTGTATAATTCAAAACCAAATATGATTTCTGAAGT	intron sense-overlapping	NM_001253697	ERBB2IP	protein LAP2 isoform 1	+	65222381	65376851	40.4685	19.0322	5.7492	4.19828	24.7385	56.9384	53.2497	26.9475	14.7573	20.3656	20.1063	20.8995	5.09787	6.28307	6.27507	5.34079	3.84335	4.32474	4.32082	4.3042
ASHGA5P026307	0.00341433	2.93004	up	noncoding	AA992250		LincRNAs identified by Khalil et al	552	chr5	+	65372703	65415636		GCGGAGAAGTCTGAAAGCAGGAATTGTGTATAATTCAAAACCAAATATGATTTCTGAAGT	intron sense-overlapping	NM_001253698	ERBB2IP	protein LAP2 isoform 4	+	65222381	65376851	40.4685	19.0322	5.7492	4.19828	24.7385	56.9384	53.2497	26.9475	14.7573	20.3656	20.1063	20.8995	5.09787	6.28307	6.27507	5.34079	3.84335	4.32474	4.32082	4.3042
ASHGA5P026307	0.00341433	2.93004	up	noncoding	AA992250		LincRNAs identified by Khalil et al	552	chr5	+	65372703	65415636		GCGGAGAAGTCTGAAAGCAGGAATTGTGTATAATTCAAAACCAAATATGATTTCTGAAGT	intron sense-overlapping	NM_001253699	ERBB2IP	protein LAP2 isoform 8	+	65222381	65376851	40.4685	19.0322	5.7492	4.19828	24.7385	56.9384	53.2497	26.9475	14.7573	20.3656	20.1063	20.8995	5.09787	6.28307	6.27507	5.34079	3.84335	4.32474	4.32082	4.3042
ASHGA5P026307	0.00341433	2.93004	up	noncoding	AA992250		LincRNAs identified by Khalil et al	552	chr5	+	65372703	65415636		GCGGAGAAGTCTGAAAGCAGGAATTGTGTATAATTCAAAACCAAATATGATTTCTGAAGT	intron sense-overlapping	NM_001253701	ERBB2IP	protein LAP2 isoform 9	+	65222381	65376851	40.4685	19.0322	5.7492	4.19828	24.7385	56.9384	53.2497	26.9475	14.7573	20.3656	20.1063	20.8995	5.09787	6.28307	6.27507	5.34079	3.84335	4.32474	4.32082	4.3042
ASHGA5P026307	0.00341433	2.93004	up	noncoding	AA992250		LincRNAs identified by Khalil et al	552	chr5	+	65372703	65415636		GCGGAGAAGTCTGAAAGCAGGAATTGTGTATAATTCAAAACCAAATATGATTTCTGAAGT	intron sense-overlapping	NM_018695	ERBB2IP	protein LAP2 isoform 2	+	65222381	65376851	40.4685	19.0322	5.7492	4.19828	24.7385	56.9384	53.2497	26.9475	14.7573	20.3656	20.1063	20.8995	5.09787	6.28307	6.27507	5.34079	3.84335	4.32474	4.32082	4.3042
ASHGA5P042820	1.7377e-06	5.66826	up	noncoding	ENST00000414890	RABGAP1L-IT1	GENCODE	737	chr1	+	174866094	174867133		CATTGTTAATTCATACTGAAATATTCACTTACCTCTGATCTATTTAAGCCAAGCTAATAG	intron sense-overlapping	NM_001035230	RABGAP1L	rab GTPase-activating protein 1-like isoform B	+	174844655	174927327	1306.13	267.563	10.5926	8.08974	1086.65	1608.38	1541.93	987.566	263.176	253.187	272.29	281.6	10.392	10.8015	10.8344	10.3427	8.01732	8.01895	8.16958	8.1531
ASHGA5P042820	1.7377e-06	5.66826	up	noncoding	ENST00000414890	RABGAP1L-IT1	GENCODE	737	chr1	+	174866094	174867133		CATTGTTAATTCATACTGAAATATTCACTTACCTCTGATCTATTTAAGCCAAGCTAATAG	intron sense-overlapping	NM_001243763	RABGAP1L	rab GTPase-activating protein 1-like isoform B	+	174843523	174927327	1306.13	267.563	10.5926	8.08974	1086.65	1608.38	1541.93	987.566	263.176	253.187	272.29	281.6	10.392	10.8015	10.8344	10.3427	8.01732	8.01895	8.16958	8.1531
ASHGA5P042820	1.7377e-06	5.66826	up	noncoding	ENST00000414890	RABGAP1L-IT1	GENCODE	737	chr1	+	174866094	174867133		CATTGTTAATTCATACTGAAATATTCACTTACCTCTGATCTATTTAAGCCAAGCTAATAG	intron sense-overlapping	NM_001243765	RABGAP1L	rab GTPase-activating protein 1-like isoform C	+	174769034	174964445	1306.13	267.563	10.5926	8.08974	1086.65	1608.38	1541.93	987.566	263.176	253.187	272.29	281.6	10.392	10.8015	10.8344	10.3427	8.01732	8.01895	8.16958	8.1531
ASHGA5P042820	1.7377e-06	5.66826	up	noncoding	ENST00000414890	RABGAP1L-IT1	GENCODE	737	chr1	+	174866094	174867133		CATTGTTAATTCATACTGAAATATTCACTTACCTCTGATCTATTTAAGCCAAGCTAATAG	intron sense-overlapping	NM_014857	RABGAP1L	rab GTPase-activating protein 1-like isoform A	+	174128551	174927327	1306.13	267.563	10.5926	8.08974	1086.65	1608.38	1541.93	987.566	263.176	253.187	272.29	281.6	10.392	10.8015	10.8344	10.3427	8.01732	8.01895	8.16958	8.1531
ASHGA5P045975	0.00232584	2.59615	up	noncoding	ENST00000457964	RP11-123K19.2	GENCODE	394	chr9	+	129403034	129403572		GGGAGCCTGAAGTCCAGGCCTCTGAGATGATAGTCATAATTAAAGCTGCTGTTGACTGAA	intron sense-overlapping	NM_001174146	LMX1B	LIM homeobox transcription factor 1-beta isoform 3	+	129376721	129463311	12.9752	7.10617	4.17783	2.80146	10.4691	16.7219	14.0395	10.6704	5	8.94534	8.67476	5.80457	3.78015	4.53763	4.39754	3.996	2.3466	3.19129	3.11706	2.55087
ASHGA5P045975	0.00232584	2.59615	up	noncoding	ENST00000457964	RP11-123K19.2	GENCODE	394	chr9	+	129403034	129403572		GGGAGCCTGAAGTCCAGGCCTCTGAGATGATAGTCATAATTAAAGCTGCTGTTGACTGAA	intron sense-overlapping	NM_001174147	LMX1B	LIM homeobox transcription factor 1-beta isoform 2	+	129376721	129463311	12.9752	7.10617	4.17783	2.80146	10.4691	16.7219	14.0395	10.6704	5	8.94534	8.67476	5.80457	3.78015	4.53763	4.39754	3.996	2.3466	3.19129	3.11706	2.55087
ASHGA5P045975	0.00232584	2.59615	up	noncoding	ENST00000457964	RP11-123K19.2	GENCODE	394	chr9	+	129403034	129403572		GGGAGCCTGAAGTCCAGGCCTCTGAGATGATAGTCATAATTAAAGCTGCTGTTGACTGAA	intron sense-overlapping	NM_002316	LMX1B	LIM homeobox transcription factor 1-beta isoform 1	+	129376721	129463311	12.9752	7.10617	4.17783	2.80146	10.4691	16.7219	14.0395	10.6704	5	8.94534	8.67476	5.80457	3.78015	4.53763	4.39754	3.996	2.3466	3.19129	3.11706	2.55087
ASHGA5P029306	0.00245685	2.27884	up	noncoding	TCONS_00008392	XLOC_003842	LincRNAs identified by Cabili et al	966	chr4	+	190598740	190600367		AATGAAGAAGCCAGAACACATGAACACGAAACCAGCCAACCAACAAACACAAGCAGCATG	intergenic							55.8125	35.0323	6.25464	5.06634	69.8782	44.2751	40.3059	68.791	30.9118	29.3813	36.6124	43.2235	6.56336	5.92906	5.88986	6.63628	4.87078	4.83727	5.18544	5.37189
ASHGA5P018676	0.00506823	2.27038	up	noncoding	ENST00000456374	STAG3L1	pseudogene	894	chr7	+	74990643	74996355	ENST00000448772, NM_012447	ACCAGAGCACGGGTGATGTGCAGGAGAGCACACTGATAGAAATCCTTGTGTCCAGTGCCC								65.9296	43.1364	6.51399	5.33106	66.5886	73.1766	72.7062	51.2471	29.1016	33.2008	52.6134	57.6296	6.49599	6.62329	6.70181	6.23487	4.78681	5.00726	5.72608	5.80408
ASHGA5P026818	0.00450309	9.71948	up	noncoding	TCONS_00011820	XLOC_005303	LincRNAs identified by Cabili et al	597	chr6	+	45633187	45634483		GGAGCTGGCCTATAAATCCTAAATACAGATGTAGTGATTGAACCCATCTAGGTAGCTTAT	intergenic							179.53	17.5843	7.37216	4.09128	47.9524	321.492	300.893	47.7818	16.4188	18.2076	16.1903	19.5205	6.04178	8.65866	8.65298	6.13522	3.98568	4.16965	4.00862	4.20119
ASHGA5P031398	0.00216323	2.42244	up	noncoding	uc002flc.1	BC028224	UCSC_knowngene	2391	chr16	-	88709698	88712089		CTGTTCATGACGTATATGATGTGACATATTTTTCCACCAGATATTATGGGATAGAAGATG	exon sense-overlapping	NM_000101	CYBA	cytochrome b-245 light chain	-	88709696	88717492	9.92354	5.61505	3.78413	2.50766	11.6443	8.23763	6.4833	13.3289	5	5	7.03189	5.42833	3.95498	3.54055	3.32319	4.31778	2.3466	2.35174	2.83578	2.49653
ASHGA5P055965	3.10829e-07	4.17117	up	noncoding	ENST00000556705	RP11-85K15.2	GENCODE	580	chr14	-	35432913	35451738		GCTCACTGACAGAATAAAGGTACCTTTTAACTTAGTCAAATCTCTTTTGCATTGTTTTCC	intronic antisense	ENST00000556994	SRP54	signal recognition particle 54kDa [Source:HGNC Symbol;Acc:11301]	+	35451162	35498773	282.747	91.9266	8.54552	6.48507	283.747	299.717	269.499	278.025	88.5301	81.8643	98.4511	98.861	8.52855	8.56425	8.50425	8.58503	6.37683	6.31407	6.65348	6.59591
ASHGA5P043582	4.93893e-06	17.732	up	noncoding	ENST00000412413	AC004009.3	GENCODE	567	chr7	+	27401461	27449557	ENST00000489284	GAGAATAAGAAGAATTGGTTGAAAAAACTTCTAACATCTCCATCGGTTTGTAATCAGCGA	intergenic							316.451	24.4608	8.67775	4.52947	394.599	260.907	246.054	364.245	20.6839	16.9329	31.7501	28.476	8.98702	8.37744	8.37803	8.96851	4.30907	4.06554	4.9832	4.76007
ASHGA5P020789	0.000558552	3.02635	up	noncoding	ENST00000519861	RP11-383J24.5	GENCODE	359	chr8	-	125485048	125486595		CATCTTTGAGCAAAAGGAGAGAGGCCATTATGGGGAAAAAGATCCAAAAGGACTCATCTA	bidirectional	NM_007218	RNF139	E3 ubiquitin-protein ligase RNF139	+	125487007	125500859	760.281	313.672	9.89643	8.29885	843.763	744.859	664.263	788.24	402.048	385.316	233.836	233.49	10.0506	9.77707	9.71098	10.047	8.68694	8.68238	7.94509	7.88101
ASHGA5P041645	0.00698666	2.77282	up	noncoding	ENST00000415144	RP3-406P24.3	GENCODE	209	chr6	-	4019076	4021449		AATGCTAGAAATGGACGTTTAGTTATTGAATCCCGCTAACGAGGGGAGCCAACAAGAGAG	bidirectional	NM_003913	PRPF4B	serine/threonine-protein kinase PRP4 homolog	+	4021568	4065217	19.5003	9.69444	4.70661	3.23526	28.8302	12.1415	11.9776	25.0518	8.77031	6.78221	10.7967	12.4285	5.32462	4.08756	4.18079	5.23348	3.12496	2.84966	3.42267	3.54374
ASHGA5P043181	0.000155316	14.4835	up	noncoding	ENST00000471553	RP5-1121E10.2	GENCODE	578	chr7	-	89748612	89752204		CACTGAAAGACTCAGAGCCATTTAACCATATAACCACTGCAGAATCTTTAACTTCTTTTT	intergenic							130.838	11.5259	7.31807	3.46172	195.03	71.9235	67.3762	189.022	13.9675	7.25419	13.523	11.3591	8.01751	6.59924	6.59784	8.05768	3.76208	2.9253	3.74277	3.41675
ASHGA5P018037	0.00096631	8.01208	up	noncoding	NR_026927	LOC115110	RefSeq	2216	chr1	-	2481358	2484284		TTTGTGATTCAGGAAAGAAAGCACGCAGCCAAAGAGCGCAAAGAGGCTCAGAGGAGGCCC	intergenic							976.239	136.378	10.0592	7.05706	1525.82	491.237	466.823	1421.07	118.368	111.172	154.492	161.48	10.8869	9.22836	9.24177	10.8799	6.8076	6.76939	7.31961	7.33164
ASHGA5P015598	0.0373648	2.0835	up	noncoding	ENST00000421796	AC004448.5	GENCODE	540	chr17	-	19351427	19364026		ATTCCTGGAGGATGCCAAGACAGGAGGATTGCTTGATGCCAAGACAGGAGGATTGCTTGA	intergenic							259.984	165.466	8.35889	7.29988	350.545	181.737	165.636	342.019	117.971	116.356	213.042	214.496	8.81998	7.89237	7.84367	8.87954	6.80206	6.83386	7.80658	7.75701
ASHGA5P000552	0.00605891	2.26829	up	noncoding	chr9:31332775-31343225+	chr9:31332775-31343225	LincRNAs identified by Khalil et al	10450	chr9	+	31342775	31353225		CAGGTCAGGCTTAAATCCTGGTTGTGTTGCATATTTATTTATTTTTGCCTTTGTAAGCTA	intergenic							19.7904	12.399	4.761	3.5794	15.3228	27.1913	23.2995	13.3482	9.06242	12.0329	15.1904	13.3104	4.37441	5.23737	5.1127	4.31954	3.16841	3.59721	3.90762	3.64437
ASHGA5P037130	0.00244593	2.38323	up	noncoding	uc002xyu.1	AK056098	UCSC_knowngene	2570	chr20	+	56285238	56287808		AGTTAATTCAGTGGCTTAAAGAAACCAAACCTACCCACAACGCTTGACCTCCCATTGATC	natural antisense	NM_199169	PMEPA1	transmembrane prostate androgen-induced protein isoform b	-	56223447	56285670	452.858	245.601	9.16245	7.90953	387.844	537.517	527.841	358.23	193.465	184.737	297.552	306.651	8.96082	9.34687	9.39859	8.9435	7.53876	7.52265	8.29816	8.27854
ASHGA5P037130	0.00244593	2.38323	up	noncoding	uc002xyu.1	AK056098	UCSC_knowngene	2570	chr20	+	56285238	56287808		AGTTAATTCAGTGGCTTAAAGAAACCAAACCTACCCACAACGCTTGACCTCCCATTGATC	natural antisense	NM_199170	PMEPA1	transmembrane prostate androgen-induced protein isoform c precursor	-	56223447	56285670	452.858	245.601	9.16245	7.90953	387.844	537.517	527.841	358.23	193.465	184.737	297.552	306.651	8.96082	9.34687	9.39859	8.9435	7.53876	7.52265	8.29816	8.27854
ASHGA5P037130	0.00244593	2.38323	up	noncoding	uc002xyu.1	AK056098	UCSC_knowngene	2570	chr20	+	56285238	56287808		AGTTAATTCAGTGGCTTAAAGAAACCAAACCTACCCACAACGCTTGACCTCCCATTGATC	natural antisense	NM_199171	PMEPA1	transmembrane prostate androgen-induced protein isoform c precursor	-	56223447	56286592	452.858	245.601	9.16245	7.90953	387.844	537.517	527.841	358.23	193.465	184.737	297.552	306.651	8.96082	9.34687	9.39859	8.9435	7.53876	7.52265	8.29816	8.27854
ASHGA5P045824	0.000283265	3.35432	up	noncoding	ENST00000465736	ANKRD19P	GENCODE	959	chr9	+	95571849	95587136	ENST00000460854, NR_026868, uc004asr.4	CTGAGCAGAAGATGCCAGATCAACATATATGATAGACTAAACAGGACACCTTTAATGAAG	intergenic							13.5167	5.17555	4.21348	2.46746	12.4542	18.3108	14.6802	8.62156	5.46219	5.24	5	5	4.05623	4.66544	4.45853	3.67374	2.59334	2.59449	2.3454	2.33663
ASHGA5P040810	0.000292396	4.56723	up	noncoding	uc003lul.1	AX747215	UCSC_knowngene	2163	chr5	-	151136012	151138175		TATACACATACTGGAAGGGGAAGAGTGTGTTACCTGAGAGTTTTCTCAGACAAATGCCCG	exon sense-overlapping	NM_004045	ATOX1	copper transport protein ATOX1	-	151122382	151138210	85.5772	26.9119	6.85949	4.66817	107.992	68.1028	62.9296	103.285	18.1734	23.4779	32.8353	33.1608	7.19042	6.52715	6.5024	7.21798	4.12591	4.52469	5.03329	4.98879
ASHGA5P032023	8.95539e-09	15.2617	up	noncoding	ENST00000419190	RP11-465N4.4	GENCODE	788	chr1	-	201969221	201979481		AGAGATTCAGCAACAAAGAGGCCTAGTAGGGAGAGGAGTTACTAGGTTTAGGGGTTTTTC	intronic antisense	NM_020216	RNPEP	aminopeptidase B	+	201951765	201975275	201.697	18.4665	8.08895	4.1571	201.741	213.268	204.792	186.986	16.2665	18.4533	17.1299	22.0164	8.06101	8.11387	8.13834	8.04256	3.97352	4.18752	4.08787	4.37949
ASHGA5P046088	7.27955e-05	8.6632	up	noncoding	uc011mgv.2	BC063132	UCSC_knowngene	737	chrUn_gl000241	-	20432	36875		TGGCAGGTATATCCTGAATGAATGTGAGATTTTTACTCTGTGAATTTCCTGTGAGAAGTG	intergenic							240.089	39.5115	8.30467	5.18978	290.291	197.262	192.549	280.254	25.883	28.2148	51.1318	52.8165	8.56124	8.00725	8.05628	8.59393	4.6218	4.78362	5.68053	5.67315
ASHGA5P025685	0.023722	2.99616	up	noncoding	NR_026856	DKFZP686I15217	RefSeq	1591	chr6	+	2988200	2991405		AGTTTCAGAGTCGTTGTCATGGCGACATGTTGTTTAGCATGAGAACAGGATGATGATAAA	exon sense-overlapping	ENST00000426637	NQO2	NAD(P)H dehydrogenase, quinone 2 [Source:HGNC Symbol;Acc:7856]	+	2988220	3012795	68.2919	27.5422	6.3157	4.73259	109.61	28.5895	31.0323	103.936	29.5538	24.3238	28.7911	27.5002	7.2104	5.30817	5.51875	7.22548	4.80825	4.57436	4.83882	4.70892
ASHGA5P025685	0.023722	2.99616	up	noncoding	NR_026856	DKFZP686I15217	RefSeq	1591	chr6	+	2988200	2991405		AGTTTCAGAGTCGTTGTCATGGCGACATGTTGTTTAGCATGAGAACAGGATGATGATAAA	intron sense-overlapping	ENST00000380472	NQO2	NAD(P)H dehydrogenase, quinone 2 [Source:HGNC Symbol;Acc:7856]	+	2988879	3015877	68.2919	27.5422	6.3157	4.73259	109.61	28.5895	31.0323	103.936	29.5538	24.3238	28.7911	27.5002	7.2104	5.30817	5.51875	7.22548	4.80825	4.57436	4.83882	4.70892
ASHGA5P044836	0.000297345	2.57154	up	noncoding	TCONS_00002142	XLOC_000363	LincRNAs identified by Cabili et al	264	chr1	+	117647168	117647504		TGTCCTCATGAGGCTTAGCATCTAAGGGAGACAGGCATGAATTAACAGAAGTGGCATTCT	intergenic							42.3955	24.6271	5.91479	4.55216	42.3079	45.8516	43.3177	38.1048	18.1974	21.7151	26.4906	32.1052	5.87131	5.97898	5.98764	5.82125	4.12714	4.41775	4.72189	4.94186
ASHGA5P013205	0.0155316	3.16145	up	noncoding	NR_024091	ZFP91-CNTF	RefSeq	3544	chr11	+	58346586	58393205		AAGGGATGTCAAAGTCATACTGCAGTGGGACGGAACGGAGCATTCACCGCTGACCCCTCA	exon sense-overlapping	NM_000614	CNTF	ciliary neurotrophic factor	+	58390145	58393205	742.381	255.715	9.66385	8.00326	1168.6	355.662	355.622	1089.64	226.18	217.176	279.027	300.476	10.4972	8.79468	8.87136	10.4922	7.78598	7.78027	8.20069	8.2461
ASHGA5P013205	0.0155316	3.16145	up	noncoding	NR_024091	ZFP91-CNTF	RefSeq	3544	chr11	+	58346586	58393205		AAGGGATGTCAAAGTCATACTGCAGTGGGACGGAACGGAGCATTCACCGCTGACCCCTCA	exon sense-overlapping	NM_001197051	ZFP91	E3 ubiquitin-protein ligase ZFP91 isoform 2	+	58346586	58389023	742.381	255.715	9.66385	8.00326	1168.6	355.662	355.622	1089.64	226.18	217.176	279.027	300.476	10.4972	8.79468	8.87136	10.4922	7.78598	7.78027	8.20069	8.2461
ASHGA5P013205	0.0155316	3.16145	up	noncoding	NR_024091	ZFP91-CNTF	RefSeq	3544	chr11	+	58346586	58393205		AAGGGATGTCAAAGTCATACTGCAGTGGGACGGAACGGAGCATTCACCGCTGACCCCTCA	exon sense-overlapping	NM_053023	ZFP91	E3 ubiquitin-protein ligase ZFP91 isoform 1	+	58346586	58389023	742.381	255.715	9.66385	8.00326	1168.6	355.662	355.622	1089.64	226.18	217.176	279.027	300.476	10.4972	8.79468	8.87136	10.4922	7.78598	7.78027	8.20069	8.2461
ASHGA5P057442	0.000720941	2.53689	up	noncoding	TCONS_00017391	XLOC_008269	LincRNAs identified by Cabili et al	435	chrX	-	154644931	154649138		CACACATTTGTGCCTATAAAGCTGCTGCAACAAACAGACCATGGCTCAGTGGAGTGTTTT	intergenic							32.3386	19.303	5.53494	4.19187	34.7343	32.3628	30.7296	31.5277	12.971	17.9382	25.6846	20.6181	5.58737	5.48808	5.50272	5.56158	3.65851	4.14642	4.67847	4.28409
ASHGA5P026999	0.000597897	3.91157	up	noncoding	ENST00000417058	CD27-AS1	GENCODE	1504	chr12	-	6548323	6556939		GCCGCTGTCAAGAGAAAAGCATCTATTACAGTTACATTTTTAAGTTAAGTAGACTGAAGA	intronic antisense	NM_001242	CD27	CD27 antigen precursor	+	6554050	6560884	299.666	99.0319	8.55994	6.5922	410.102	205.018	197.607	385.938	91.2824	86.9712	104.49	113.384	9.04437	8.05881	8.0889	9.04768	6.41984	6.40419	6.73988	6.80487
ASHGA5P017339	0.0379768	7.7824	up	noncoding	ENST00000440397	RP11-95M15.1	GENCODE	523	chr6	+	137994596	137995691		CCACAATGCTAGTTAATGCAGCAAGAATAGTCTTATATAGACTATAAACTCCTGGTACAC	intergenic							146.959	15.6556	6.69812	3.73791	24.3515	289.786	255.554	18.1442	22.9491	22.9373	6.44237	10.2935	5.07514	8.51759	8.43004	4.76972	4.45251	4.49397	2.74192	3.26324
ASHGA5P033693	0.00457646	3.81331	up	noncoding	ENST00000579595	RP11-769O8.2	GENCODE	464	chr18	+	738057	739444		GCCAATAATAAGGCCTCTCAAATACCTACCACATATCTGAAGAGAAACTTTTAACAGTTT	intronic antisense	NM_005433	YES1	tyrosine-protein kinase Yes	-	721591	812327	89.4276	35.1328	6.89937	4.96832	117.875	66.1351	61.9886	111.712	19.1324	22.6748	48.6356	50.0885	7.30295	6.48942	6.482	7.3231	4.19767	4.47847	5.60438	5.59277
ASHGA5P032523	0.00444953	3.1785	up	noncoding	NR_038230	LOC284080	RefSeq	2533	chr17	-	48127712	48133103		CTGCCGTACACTAGATGAAATGTGGTTATTTGCTCAGGTAGAAATAAAGACTAAAATACC	bidirectional	NM_002204	ITGA3	integrin alpha-3 isoform a precursor	+	48133339	48167849	126.85	61.7649	7.44768	5.77933	127.665	133.683	121.878	124.172	38.3975	34.8378	87.4009	86.4234	7.41771	7.4727	7.43066	7.46965	5.17528	5.08083	6.46797	6.39326
ASHGA5P032523	0.00444953	3.1785	up	noncoding	NR_038230	LOC284080	RefSeq	2533	chr17	-	48127712	48133103		CTGCCGTACACTAGATGAAATGTGGTTATTTGCTCAGGTAGAAATAAAGACTAAAATACC	bidirectional	NM_005501	ITGA3	integrin alpha-3 isoform b precursor	+	48133339	48167849	126.85	61.7649	7.44768	5.77933	127.665	133.683	121.878	124.172	38.3975	34.8378	87.4009	86.4234	7.41771	7.4727	7.43066	7.46965	5.17528	5.08083	6.46797	6.39326
ASHGA5P022925	0.0340907	2.54849	up	noncoding	ENST00000565633	RP5-1142A6.3	GENCODE	829	chr16	+	88729742	88740055	NR_024402, uc002flh.2	CATGAGGGCCATCCCGAAACTGTGATTATGAAGAAACCAAGGCTTTGTGACTAACTCAAC	bidirectional	NM_002461	MVD	diphosphomevalonate decarboxylase	-	88718347	88729495	22.4377	14.1042	4.95935	3.60971	18.5108	26.4023	29.393	15.4445	5.77475	8.04991	20.4396	22.1524	4.66904	5.19668	5.43785	4.53384	2.64664	3.05893	4.34436	4.38891
ASHGA5P000599	0.0448691	2.9687	up	noncoding	DN831128R		LincRNAs identified by Khalil et al	548	chr19	+	15687343	15694207		GTTGTCAGATGAGAACATAAGAGCGGAGGCTGACACCTTCATGTCTGGGGGCCATGACAC	intergenic							229.16	126.689	8.23245	6.66262	293.055	185.105	174.868	263.612	49.8297	54.7466	191.94	210.241	8.57568	7.91689	7.92383	8.5134	5.54182	5.72928	7.65177	7.72761
ASHGA5P026665	0.0127463	3.32363	up	noncoding	ENST00000527012	RP11-91P24.5	GENCODE	551	chr11	+	77561649	77562557		GTTTTCCTATTCACCTTCTAAAGCTGGTTGTTGTGGAAGGCTGATATAGTTGGATATTTG	intron sense-overlapping	NM_024684	C11orf67	UPF0366 protein C11orf67	+	77532207	77583398	86.0369	33.6518	6.70528	4.97252	129.479	45.2292	40.6679	128.772	40.5894	43.6451	25.7997	24.5728	7.44173	5.9603	5.90212	7.51696	5.25507	5.40439	4.68508	4.54553
ASHGA5P022590	3.85362e-06	3.05461	up	noncoding	ENST00000559248	HERC2P2	GENCODE	704	chr15	-	23308628	23311662		GTGCGAGCTTGTGCTTCTGTGGAATATATACATGTTGTAGAAAACTTGAAGTATATAGAA	intergenic							22.1861	10.6784	4.99456	3.38357	22.9112	21.408	23.2959	21.1292	10.1284	11.3741	8.87654	12.3345	4.98164	4.89048	5.11256	4.99357	3.33174	3.51956	3.15078	3.53222
ASHGA5P034015	0.00357788	3.56314	up	noncoding	TCONS_00004039	XLOC_001878	LincRNAs identified by Cabili et al	245	chr2	+	222688045	222688435		CATTTCTGAGTCACCATCCAGTGGGAAAAAGATCTCAAAAAGGGACCAAGAATAACAAAG	intergenic							25.1804	10.4724	5.1132	3.28005	18.8466	35.4827	28.7956	17.5969	5.96679	6.43491	13.1732	16.3145	4.69609	5.6193	5.41255	4.72487	2.67968	2.796	3.70424	3.9403
ASHGA5P036696	0.014074	2.45889	up	noncoding	TCONS_00026503	XLOC_012829	LincRNAs identified by Cabili et al	414	chr18	-	39766365	39805980		AATATCAGCTCCAAATGTCTTGGCCCATCTTTCCGTGTCCCCCTACCCTACACAGCCTCT	intergenic							10769.9	4079.05	13.5141	12.2161	14806.6	7314.36	6904.26	14054.3	4208.03	4076.55	3950.36	4081.28	14.1633	12.853	12.8632	14.177	12.2363	12.2458	12.2014	12.181
ASHGA5P021297	0.00240887	2.06042	up	noncoding	NR_046413	POLD4	RefSeq	1515	chr11	-	67118235	67121067		TCCTCTCTCGGGGAGGAGCCCCAGCCCCGCGACGAGGAGGAAGCGGAGCTGGAGCTGCTG	exon sense-overlapping	NM_001256870	POLD4	DNA polymerase delta subunit 4 isoform 2	-	67118235	67121067	60.0856	41.3489	6.35467	5.31173	48.3835	78.0463	71.1275	42.7853	45.0037	40.7912	34.7558	44.8451	6.05204	6.71445	6.66884	5.98336	5.40083	5.31001	5.11149	5.42458
ASHGA5P021297	0.00240887	2.06042	up	noncoding	NR_046413	POLD4	RefSeq	1515	chr11	-	67118235	67121067		TCCTCTCTCGGGGAGGAGCCCCAGCCCCGCGACGAGGAGGAAGCGGAGCTGGAGCTGCTG	exon sense-overlapping	NM_021173	POLD4	DNA polymerase delta subunit 4 isoform 1	-	67118235	67121067	60.0856	41.3489	6.35467	5.31173	48.3835	78.0463	71.1275	42.7853	45.0037	40.7912	34.7558	44.8451	6.05204	6.71445	6.66884	5.98336	5.40083	5.31001	5.11149	5.42458
ASHGA5P052916	5.65291e-06	37.661	up	noncoding	NR_038849	LOC100505633	RefSeq	1154	chr1	+	159931013	159948876		GCACTAAATTAGCTTTGTATGTTATTAAATGTGTCTCGTCAATGCTGTTGGCATTGTTTC	intergenic							1828.32	64.8758	11.1056	5.87061	1898.19	1883.37	1729.96	1801.76	42.1136	39.5732	77.0669	100.75	11.2062	11.0154	10.985	11.2158	5.30492	5.26722	6.2817	6.62859
ASHGA5P057961	0.0438849	3.83703	up	noncoding	TCONS_00024431	XLOC_011749	LincRNAs identified by Cabili et al	292	chr16	+	62713183	62714028		GAAGAAGAACTGTAGTTTCTGTGGCTTGCAGACAAGCAAAGCAAAGCTGATAAGCATCAT	intergenic							42.4169	11.157	5.37412	3.43413	76.7881	11.5945	11.4158	69.8692	13.8783	9.29161	10.8794	10.5788	6.70099	4.02515	4.11141	6.65896	3.75423	3.24087	3.43642	3.30501
ASHGA5P045223	3.01897e-06	2.92725	up	noncoding	uc004abd.1	DQ573539	UCSC_knowngene	1713	chr9	-	38566269	38567982	ENST00000433980, ENST00000437267, ENST00000565670	GAGATACTATTTTTTCAAAAGGTCACCCAGGAATTGATAGTGTTGAATGACTAGATACTC	intron sense-overlapping	ENST00000313339	ANKRD18A	ankyrin repeat domain 18A [Source:HGNC Symbol;Acc:23643]	-	38540565	38577204	67.5033	33.2519	6.55255	5.00301	63.9808	72.1698	75.6688	58.194	36.8518	32.5388	32.4394	31.1776	6.44426	6.60387	6.75745	6.40464	5.12053	4.97942	5.01611	4.89598
ASHGA5P015708	4.36454e-06	6.26954	up	noncoding	ENST00000422825	ZNF815P	GENCODE	805	chr7	+	5886952	5893996		CTAGGCAGAGAAAGCTGACTTCATGAGACCGAGGATCTCGTTCGTTGATCGATGCTACAT	intergenic							270.269	59.1054	8.47294	5.82458	321.462	230.922	220.798	307.892	68.4823	64.9763	49.6699	53.2931	8.70001	8.21783	8.24184	8.7321	6.00311	5.97201	5.63778	5.68544
ASHGA5P038939	2.16433e-05	4.01738	up	noncoding	uc021xcj.1	AX747104	UCSC_knowngene	3171	chr3	+	111442569	111445740		GGCTTTTTACCCCTAGGAAATAATTGTCCAAGTATATATCTCGTCTTCTTTCTTGTAACT	intron sense-overlapping	NM_001185106	PLCXD2	PI-PLC X domain-containing protein 2 isoform a	+	111393522	111565294	776.22	240.975	9.92551	7.91926	836.217	771.333	718.616	778.715	293.298	265.242	226.022	179.338	10.0401	9.82143	9.81023	10.0303	8.2005	8.09274	7.89447	7.48932
ASHGA5P038939	2.16433e-05	4.01738	up	noncoding	uc021xcj.1	AX747104	UCSC_knowngene	3171	chr3	+	111442569	111445740		GGCTTTTTACCCCTAGGAAATAATTGTCCAAGTATATATCTCGTCTTCTTTCTTGTAACT	intron sense-overlapping	NM_153268	PLCXD2	PI-PLC X domain-containing protein 2 isoform b	+	111393522	111565294	776.22	240.975	9.92551	7.91926	836.217	771.333	718.616	778.715	293.298	265.242	226.022	179.338	10.0401	9.82143	9.81023	10.0303	8.2005	8.09274	7.89447	7.48932
ASHGA5P018986	0.0106863	2.43714	up	noncoding	ENST00000463366	SRGAP2B	GENCODE	537	chr1	+	143913616	143916100		TAGAAAACGGGCGGTGATTGGCAAGTGAACCGGAGCAAACGACTTCCGATCCAGTCTGCG	bidirectional	NM_207418	FAM72D	protein FAM72D	-	143896451	143913143	9.61784	5.0477	3.66461	2.37942	13.7732	6.23105	5.08319	13.3839	5	5	5	5.1908	4.21173	3.14244	2.98049	4.32379	2.3466	2.35174	2.3454	2.47395
ASHGA5P021519	0.00685912	2.14527	up	noncoding	ENST00000533978	RP11-463D19.1	GENCODE	396	chr8	+	74582675	74640293		AAAGAGGAACTAAAGGACAACACAAGATGCCTCTACAGAGCAAAGAAGCCTGGCATACTC	intronic antisense	NM_001164380	STAU2	double-stranded RNA-binding protein Staufen homolog 2 isoform a	-	74332603	74659162	20.5601	13.861	4.83362	3.73246	29.2815	17.0684	13.6027	22.2877	12.3078	10.5053	14.4816	18.1493	5.34763	4.56648	4.35217	5.06821	3.58661	3.40553	3.84157	4.09614
ASHGA5P021519	0.00685912	2.14527	up	noncoding	ENST00000533978	RP11-463D19.1	GENCODE	396	chr8	+	74582675	74640293		AAAGAGGAACTAAAGGACAACACAAGATGCCTCTACAGAGCAAAGAAGCCTGGCATACTC	intronic antisense	NM_001164381	STAU2	double-stranded RNA-binding protein Staufen homolog 2 isoform b	-	74332603	74659162	20.5601	13.861	4.83362	3.73246	29.2815	17.0684	13.6027	22.2877	12.3078	10.5053	14.4816	18.1493	5.34763	4.56648	4.35217	5.06821	3.58661	3.40553	3.84157	4.09614
ASHGA5P021519	0.00685912	2.14527	up	noncoding	ENST00000533978	RP11-463D19.1	GENCODE	396	chr8	+	74582675	74640293		AAAGAGGAACTAAAGGACAACACAAGATGCCTCTACAGAGCAAAGAAGCCTGGCATACTC	intronic antisense	NM_001164382	STAU2	double-stranded RNA-binding protein Staufen homolog 2 isoform c	-	74332603	74659162	20.5601	13.861	4.83362	3.73246	29.2815	17.0684	13.6027	22.2877	12.3078	10.5053	14.4816	18.1493	5.34763	4.56648	4.35217	5.06821	3.58661	3.40553	3.84157	4.09614
ASHGA5P021519	0.00685912	2.14527	up	noncoding	ENST00000533978	RP11-463D19.1	GENCODE	396	chr8	+	74582675	74640293		AAAGAGGAACTAAAGGACAACACAAGATGCCTCTACAGAGCAAAGAAGCCTGGCATACTC	intronic antisense	NM_001164383	STAU2	double-stranded RNA-binding protein Staufen homolog 2 isoform d	-	74332603	74659162	20.5601	13.861	4.83362	3.73246	29.2815	17.0684	13.6027	22.2877	12.3078	10.5053	14.4816	18.1493	5.34763	4.56648	4.35217	5.06821	3.58661	3.40553	3.84157	4.09614
ASHGA5P021519	0.00685912	2.14527	up	noncoding	ENST00000533978	RP11-463D19.1	GENCODE	396	chr8	+	74582675	74640293		AAAGAGGAACTAAAGGACAACACAAGATGCCTCTACAGAGCAAAGAAGCCTGGCATACTC	intronic antisense	NM_001164384	STAU2	double-stranded RNA-binding protein Staufen homolog 2 isoform e	-	74461836	74659943	20.5601	13.861	4.83362	3.73246	29.2815	17.0684	13.6027	22.2877	12.3078	10.5053	14.4816	18.1493	5.34763	4.56648	4.35217	5.06821	3.58661	3.40553	3.84157	4.09614
ASHGA5P021519	0.00685912	2.14527	up	noncoding	ENST00000533978	RP11-463D19.1	GENCODE	396	chr8	+	74582675	74640293		AAAGAGGAACTAAAGGACAACACAAGATGCCTCTACAGAGCAAAGAAGCCTGGCATACTC	intronic antisense	NM_001164385	STAU2	double-stranded RNA-binding protein Staufen homolog 2 isoform f	-	74461836	74659162	20.5601	13.861	4.83362	3.73246	29.2815	17.0684	13.6027	22.2877	12.3078	10.5053	14.4816	18.1493	5.34763	4.56648	4.35217	5.06821	3.58661	3.40553	3.84157	4.09614
ASHGA5P021519	0.00685912	2.14527	up	noncoding	ENST00000533978	RP11-463D19.1	GENCODE	396	chr8	+	74582675	74640293		AAAGAGGAACTAAAGGACAACACAAGATGCCTCTACAGAGCAAAGAAGCCTGGCATACTC	intronic antisense	NM_014393	STAU2	double-stranded RNA-binding protein Staufen homolog 2 isoform e	-	74461836	74659162	20.5601	13.861	4.83362	3.73246	29.2815	17.0684	13.6027	22.2877	12.3078	10.5053	14.4816	18.1493	5.34763	4.56648	4.35217	5.06821	3.58661	3.40553	3.84157	4.09614
ASHGA5P030519	0.000138676	48.7672	up	noncoding	TCONS_00008505	XLOC_003985	LincRNAs identified by Cabili et al	242	chr4	-	76103903	76105665		TCCTTGATGTGATCTCTGCACATCATGCAACCCTAAACCTAAATATATTCTCTGTGTGGG	intergenic							1556.28	51.6877	10.8806	5.27271	1636.06	1596.86	1464.21	1527.97	17.485	18.9881	78.7681	91.5095	10.9898	10.7902	10.7548	10.9874	4.06847	4.22637	6.31414	6.48187
ASHGA5P049003	0.00794289	4.11975	up	noncoding	ENST00000570072	RP11-304L19.1	GENCODE	600	chr16	+	2141436	2145018		AATGCTTCCTGTTTTGCTGTCTCTCGGAGGATAAAAGACACTCTTGGCTGGGCGCAGTGT	natural antisense	NM_000296	PKD1	polycystin-1 isoform 2 precursor	-	2138710	2185899	1536.89	491.991	10.8552	8.81263	1843.28	1356.8	1267.82	1679.64	757.802	730.196	229.425	250.543	11.1565	10.5763	10.574	11.1139	9.67203	9.67571	7.91591	7.98688
ASHGA5P049003	0.00794289	4.11975	up	noncoding	ENST00000570072	RP11-304L19.1	GENCODE	600	chr16	+	2141436	2145018		AATGCTTCCTGTTTTGCTGTCTCTCGGAGGATAAAAGACACTCTTGGCTGGGCGCAGTGT	natural antisense	NM_001009944	PKD1	polycystin-1 isoform 1 precursor	-	2138710	2185899	1536.89	491.991	10.8552	8.81263	1843.28	1356.8	1267.82	1679.64	757.802	730.196	229.425	250.543	11.1565	10.5763	10.574	11.1139	9.67203	9.67571	7.91591	7.98688
ASHGA5P017354	0.00169392	3.19148	up	noncoding	ENST00000440540	RP11-275I14.4	GENCODE	535	chr1	+	226335703	226342772		GCCACTATCAGGAATTTAAAACAAGATTTGGAATTATGACATCTGGACAAACACATATGC	natural antisense	NM_022735	ACBD3	Golgi resident protein GCP60	-	226332379	226374423	12.7339	5.14828	4.08333	2.4091	10.2891	16.8255	16.6598	7.16102	5	5	5.59311	5	3.74938	4.54733	4.64157	3.39503	2.3466	2.35174	2.60143	2.33663
ASHGA5P043619	0.000111271	5.27029	up	noncoding	ENST00000561845	RP11-182J23.1	GENCODE	705	chr7	+	36359383	36360088		AACCACAGGTGACTGACAAGACTTTCACAAGTGCAGACAAAGGTTTGGATTCAAAGCCTG	intergenic							84.5035	22.0765	6.81189	4.41401	116.489	59.5093	57.407	104.609	23.6561	18.8942	22.497	23.2588	7.29205	6.34125	6.37939	7.23488	4.49751	4.22019	4.47636	4.46197
ASHGA5P048961	0.0313553	2.50033	up	noncoding	TCONS_00025360	XLOC_012177	LincRNAs identified by Cabili et al	1251	chr17	+	33640552	33652425	TCONS_00025355, TCONS_00025356	AATGGGCTGGACCAGGGTCAGGCTAGCCCAGACTTCAGGTACGGGCTGTGATGACGAGGA	intergenic							15.7371	8.76411	4.34908	3.02696	10.5798	22.5535	21.355	8.45996	5.95796	5	11.906	12.1925	3.79946	4.96385	4.98685	3.64615	2.67787	2.35174	3.56313	3.51508
ASHGA5P043567	0.000612263	12.0533	up	noncoding	ENST00000521159	HOXA-AS2	GENCODE	800	chr7	+	27162166	27173921		GGAACAACACTTTACCAGCCATTTGACCAATTAATTCTTTGGGGATAATTTTCTTGTAGT	intronic antisense	NM_002141	HOXA4	homeobox protein Hox-A4	-	27168125	27170399	77.4544	9.46264	6.62491	3.03356	47.2861	112.336	107.11	43.0853	5	5	16.7129	11.1377	6.02307	7.23137	7.25141	5.99379	2.3466	2.35174	4.0551	3.38079
ASHGA5P043567	0.000612263	12.0533	up	noncoding	ENST00000521159	HOXA-AS2	GENCODE	800	chr7	+	27162166	27173921		GGAACAACACTTTACCAGCCATTTGACCAATTAATTCTTTGGGGATAATTTTCTTGTAGT	natural antisense	NM_153631	HOXA3	homeobox protein Hox-A3 isoform a	-	27145808	27166639	77.4544	9.46264	6.62491	3.03356	47.2861	112.336	107.11	43.0853	5	5	16.7129	11.1377	6.02307	7.23137	7.25141	5.99379	2.3466	2.35174	4.0551	3.38079
ASHGA5P053487	0.0367968	2.49103	up	noncoding	ENST00000519854	RP11-37B2.1	GENCODE	284	chr8	-	90629221	90635433	ENST00000520306	TTTGAAGAAGGCAAGCTTCATTAAAACCAACATCTTACTTGGCCTAAAACATCTTTGGAG	intergenic							199.199	126.294	8.07122	6.75447	206.948	211.595	181.876	196.376	66.0813	60.1172	194.393	184.586	8.09549	8.10202	7.9755	8.11187	5.95243	5.85867	7.67002	7.53678
ASHGA5P045439	0.000374692	3.14392	up	noncoding	TCONS_00000884	XLOC_000129	LincRNAs identified by Cabili et al	406	chr1	+	32813110	32814381		ATTTTATTTGGAGAATGAAGGGCAGAACCACAGAGATCTCAGGAGGGAGGGCAAAGGTAA	intergenic							18.2681	8.38161	4.68629	3.03373	22.4165	13.5295	15.4747	21.6517	11.01	7.23619	6.8551	8.42516	4.94699	4.24169	4.53017	5.02631	3.44076	2.92254	2.80852	2.96308
ASHGA5P014030	0.000585831	4.2214	up	noncoding	ENST00000398849	LRRC37BP1	GENCODE	1411	chr17	+	28903525	28961341		TACCAGACAACTGAAGAAGCATCTGTAGGGAATCCAGAAGGAGCATTCATGAAGATGTTA	bidirectional	ENST00000436477	AC006050.2		-	28900488	28903499	461.258	150.377	9.21725	7.13953	481.706	462.299	434.053	466.974	104.541	97.8692	203.904	195.193	9.26036	9.15081	9.1505	9.30734	6.62403	6.57554	7.73873	7.61982
ASHGA5P057135	0.00116251	2.01776	up	noncoding	TCONS_00013640	XLOC_006301	LincRNAs identified by Cabili et al	475	chr7	+	154795153	154806834	TCONS_00013639, TCONS_00013641	AAACCGGAGTCCAGGAACTCATGGAAGGGCCTCTGCACGGAGATTTGAGCAGCCAGAACT	intergenic							58.1029	41.1126	6.32341	5.31066	71.8973	48.1669	44.0563	68.2911	44.0508	37.2068	39.4998	43.6931	6.60424	6.05216	6.01216	6.62508	5.36997	5.17906	5.30526	5.38834
ASHGA5P042961	0.0139724	221.578	up	noncoding	ENST00000523608	RP1-170O19.17	GENCODE	757	chr7	-	27278861	27280847		TGTTTTCGCTTCTCTTTGGTTAAAAAGTAAGAACAAAGGGAGCTTCCTTCTAAACAATAA	intergenic							9050.1	7.24661	10.5902	2.79848	18740.2	76.2634	71.3335	17312.6	6.6188	5	5.58186	11.7858	14.509	6.68235	6.67227	14.497	2.77719	2.35174	2.59959	3.46542
ASHGA5P000242	0.0212626	2.54566	up	noncoding	chr13:104555125-104567000+	chr13:104555125-104567000	LincRNAs identified by Khalil et al	11875	chr13	+	105757124	105768999		CATAGTCACTTGAGTATTATAGATATTGCTATTCAATGGCAGCCTTCGTATTTCCACTTA	intergenic							23.3205	12.3575	4.90343	3.5554	13.9135	36.1192	30.4693	12.7801	10.4166	8.81613	17.5844	12.6128	4.22666	5.64261	5.49089	4.25359	3.3681	3.16786	4.121	3.56462
ASHGA5P043522	0.00418768	2.40778	up	noncoding	TCONS_00018787	XLOC_008574	LincRNAs identified by Cabili et al	350	chr10	+	99173632	99179327		AACCAAAAAGCTGCATTTACTACAGTACTTACTTAAGGGAGGTGGAGCTGGGCCTGTTAG	natural antisense	ENST00000439965	AL355490.1	LOC644215 protein; Uncharacterized protein [Source:UniProtKB/TrEMBL;Acc:Q96GH5]	-	99179227	99185831	32.9347	20.9019	5.54694	4.27924	37.3139	28.7316	28.3673	37.3261	13.5578	15.9574	24.1984	29.8941	5.68747	5.3162	5.39102	5.79307	3.72121	3.97789	4.58431	4.83354
ASHGA5P036629	9.82407e-05	4.92358	up	noncoding	NR_015406	LOC149837	RefSeq	3591	chr20	-	5479217	5485242		GGGTCCAAGTTTATGTTCGAAGAATATAAGCATGATTTGGAGACTCCTGATGTTCATATG	intergenic							25.3756	7.65541	5.18087	2.88116	29.9501	24.1071	21.9334	25.5118	5	5.71404	8.26847	11.6391	5.37939	5.05989	5.02651	5.2577	2.3466	2.6754	3.05304	3.44961
ASHGA5P018742	1.51549e-05	2.88758	up	noncoding	uc001jtu.1	BC033983	UCSC_knowngene	756	chr10	+	75012548	75014101		GAGAAGGATTCTCCAGGCTTCATACGGTAAAACTCTCTGGGAAGGAAAGGAACTCAGAGT	natural antisense	NM_145170	TTC18	tetratricopeptide repeat protein 18	-	75013515	75118617	187.825	89.7585	7.97813	6.44826	219.849	164.642	162.64	204.168	94.9609	86.3068	81.6286	96.1379	8.18097	7.75027	7.81631	8.16495	6.48043	6.39056	6.36756	6.55451
ASHGA5P015095	0.00246239	8.01789	up	noncoding	ENST00000416572	LINC00174	GENCODE	556	chr7	-	65844813	65860906		TGCTGGAATACAGAAAATGGATGGACAACTGGATCTACCATGAAAGACTTCAGAGTCCAG	intergenic							112.566	16.5919	6.96311	3.95989	45.9801	186.845	173.136	44.3027	12.7782	10.969	21.3673	21.2532	5.98612	7.92871	7.90784	6.02977	3.63837	3.46428	4.40733	4.32956
ASHGA5P045064	0.00645613	2.39396	up	noncoding	ENST00000517704	LINC00051	GENCODE	1046	chr8	+	143279716	143290364		ATTGTGGCAAATTGCATTTTCCGAAAATGGTCACCTTACCACTATTCCATCAAGAGGTGG	intergenic							14.8635	9.43838	4.39788	3.13848	16.5131	14.7976	10.6245	17.5187	11.6489	5	11.1209	9.98378	4.49581	4.36628	4.01104	4.71839	3.51603	2.35174	3.46892	3.21723
ASHGA5P037474	8.94149e-06	29.6624	up	noncoding	ENST00000428667	AP000695.4	GENCODE	715	chr21	+	37818028	37904706		AAGACTTTCACCCATGCGGTTGGAATGCTAGCCTTAAAATATATACAATTGTTACATGTC	intronic antisense	NM_001146077	CLDN14	claudin-14	-	37832919	37948867	304.625	15.0429	8.64863	3.75807	323.227	306.484	281.721	307.069	9.33287	8.27819	19.5933	22.9673	8.71141	8.59238	8.56124	8.7295	3.21307	3.09415	4.28066	4.4444
ASHGA5P037474	8.94149e-06	29.6624	up	noncoding	ENST00000428667	AP000695.4	GENCODE	715	chr21	+	37818028	37904706		AAGACTTTCACCCATGCGGTTGGAATGCTAGCCTTAAAATATATACAATTGTTACATGTC	intronic antisense	NM_001146078	CLDN14	claudin-14	-	37832919	37915117	304.625	15.0429	8.64863	3.75807	323.227	306.484	281.721	307.069	9.33287	8.27819	19.5933	22.9673	8.71141	8.59238	8.56124	8.7295	3.21307	3.09415	4.28066	4.4444
ASHGA5P037474	8.94149e-06	29.6624	up	noncoding	ENST00000428667	AP000695.4	GENCODE	715	chr21	+	37818028	37904706		AAGACTTTCACCCATGCGGTTGGAATGCTAGCCTTAAAATATATACAATTGTTACATGTC	intronic antisense	NM_001146079	CLDN14	claudin-14	-	37832919	37852388	304.625	15.0429	8.64863	3.75807	323.227	306.484	281.721	307.069	9.33287	8.27819	19.5933	22.9673	8.71141	8.59238	8.56124	8.7295	3.21307	3.09415	4.28066	4.4444
ASHGA5P037474	8.94149e-06	29.6624	up	noncoding	ENST00000428667	AP000695.4	GENCODE	715	chr21	+	37818028	37904706		AAGACTTTCACCCATGCGGTTGGAATGCTAGCCTTAAAATATATACAATTGTTACATGTC	intronic antisense	NM_012130	CLDN14	claudin-14	-	37832919	37838739	304.625	15.0429	8.64863	3.75807	323.227	306.484	281.721	307.069	9.33287	8.27819	19.5933	22.9673	8.71141	8.59238	8.56124	8.7295	3.21307	3.09415	4.28066	4.4444
ASHGA5P037474	8.94149e-06	29.6624	up	noncoding	ENST00000428667	AP000695.4	GENCODE	715	chr21	+	37818028	37904706		AAGACTTTCACCCATGCGGTTGGAATGCTAGCCTTAAAATATATACAATTGTTACATGTC	intronic antisense	NM_144492	CLDN14	claudin-14	-	37832919	37852388	304.625	15.0429	8.64863	3.75807	323.227	306.484	281.721	307.069	9.33287	8.27819	19.5933	22.9673	8.71141	8.59238	8.56124	8.7295	3.21307	3.09415	4.28066	4.4444
ASHGA5P019038	0.000461641	15.4313	up	noncoding	ENST00000465363	CPHL1P	GENCODE	321	chr3	-	148947231	148959226		ACAGTTCACTTTCATGGCCATAGCTTTGAATACAAGGGCTGATGGAGCAGAACCTCTGAA	intergenic							125.137	11.1208	7.25184	3.30406	190.845	71.6479	61.0069	177.048	5	7.64457	15.4297	16.4088	7.98767	6.59427	6.45873	7.9667	2.3466	2.98869	3.93187	3.94908
ASHGA5P044185	0.00524639	3.81435	up	noncoding	uc003xgy.3	BC043205	UCSC_knowngene	3687	chr8	-	28553718	28558836		GGAAGATAATTCATTATACCTAGTATAAGCCAGTGACGGTAAAAATAGTTAGCAGCAATG	intronic antisense	ENST00000523149	EXTL3	exostoses (multiple)-like 3 [Source:HGNC Symbol;Acc:3518]	+	28480245	28608420	43.8806	17.0641	5.87527	3.94383	54.4777	21.8657	47.1774	52.0017	23.7112	22.4396	12.076	10.0295	6.22081	4.92144	6.10651	6.2523	4.50081	4.46435	3.58588	3.22427
ASHGA5P027176	0.0421184	10.7487	up	noncoding	ENST00000541749	RP11-771K4.1	GENCODE	868	chr12	-	31516414	31522235		TTTTGAGAATCAAAGTGAACTGCCAGGGACAAACAAGAGTGGCGAGGAAATGGAAGCAGT	intergenic							107.931	5.18841	5.84551	2.41942	213.939	7.95516	7.79348	202.035	5.75366	5	5	5	8.14407	3.4947	3.59297	8.1503	2.64392	2.35174	2.3454	2.33663
ASHGA5P045770	0.000780716	26.0205	up	noncoding	ENST00000436054	RP11-63P12.6	GENCODE	2078	chr9	+	74920351	74958126		CAGGGGAAGTGTGACTGTAGCTTTAAATAGTTTAAATAGTCCTTCAAATACGGCAAATAA	intergenic							157.323	5.98473	7.24775	2.54617	276.182	43.2653	46.5696	263.276	8.93892	5	5	5	8.49268	5.89815	6.08849	8.51167	3.15093	2.35174	2.3454	2.33663
ASHGA5P037322	0.000222726	10.8729	up	noncoding	NR_024100	LINC00323	RefSeq	2019	chr21	-	42513426	42519991		AAGTAGGCAGCCAAAAATTTTGGTCTGCTTAATTCTTAGCTCATCTAAGTCTCCAGTTGA	intergenic							80.1445	10.9933	6.7386	3.29594	58.5785	107.647	98.7099	55.6428	8.43176	5	15.8743	14.6671	6.32173	7.16066	7.12643	6.34557	3.07394	2.35174	3.97488	3.7832
ASHGA5P037654	1.16928e-05	3.1397	up	noncoding	NR_046312	KIAA1656	RefSeq	7605	chr22	-	30764799	30773894		GTCCTAACCTCCAAGTTTAAAACTACAGTCAGGCATGAATTGTAAGAAAAAGGAGTATTA	natural antisense	NM_001017437	CCDC157	coiled-coil domain-containing protein 157	+	30752626	30772818	51.6373	23.9419	6.18034	4.52972	42.167	59.3159	56.5032	48.5632	26.6818	23.6745	21.4711	23.9401	5.86673	6.33643	6.36024	6.15797	4.66439	4.53754	4.41479	4.50213
ASHGA5P040190	0.00917087	3.16824	up	noncoding	ENST00000429884	BX004987.6	GENCODE	362	chr1	+	143498343	143517299	ENST00000415979	GAGAGGATTTCAGATGATAGAAGTCGGGCAAATATCCCAGGTTTAATAAATAAGCAAATG	intergenic							12.9717	5	4.00877	2.34509	6.77065	18.3903	19.3292	7.39678	5	5	5	5	3.07882	4.66916	4.84572	3.44139	2.3466	2.35174	2.3454	2.33663
ASHGA5P039857	0.012535	20.4241	up	noncoding	ENST00000569621	RP11-496D24.2	GENCODE	2195	chr4	+	24661478	24673191		GAGAAATCCTCGGTCCATTTCAAGTTTGGGGGAAAACTTATTTTTATCATATTTGAGATG	intergenic							620.105	18.7874	8.46378	4.11158	1236.59	62.1454	55.7258	1125.96	26.2221	22.656	12.4613	13.8102	10.5798	6.40131	6.3387	10.5353	4.6413	4.4772	3.6289	3.69895
ASHGA5P045335	0.028379	5.27148	up	noncoding	ENST00000433644	RP11-435O5.2	GENCODE	739	chr9	-	98177780	98189078		TTTCAATAGTCCAGACAGCTTCCAACCAAAGATGTGGAGGCACAATCTTTGCCTGGTAGA	intergenic							130.47	22.5001	6.84592	4.44771	241.886	30.3122	28.8005	220.882	21.7669	21.8191	21.6992	24.7152	8.31149	5.38849	5.41309	8.2706	4.3792	4.42581	4.43181	4.55401
ASHGA5P044467	0.00320193	3.01386	up	noncoding	ENST00000520433	RP11-152P17.2	GENCODE	748	chr8	-	106792473	107072752		CACCTGAAATCACAGAAAATTTATTTGTCCTCAATGCAAAGATGAACTATGAAGAGCACT	intronic antisense	NM_012082	ZFPM2	zinc finger protein ZFPM2	+	106331146	106816767	14.3411	6.71739	4.30747	2.71585	20.0745	9.47236	10.6635	17.1541	8.02846	8.84109	5	5	4.78362	3.74013	4.01634	4.68978	3.00928	3.1721	2.3454	2.33663
ASHGA5P023698	0.0387021	2.13904	up	noncoding	HMlincRNA1548+	HMlincRNA1548	LincRNAs identified by Khalil et al	5299	chr15	+	70785696	70790995		GCTTTTCCACACTCGTTATGGAGAGAGAACACTAACTGGCAACTCCATTAGCAAGCACAA	intergenic							12.0454	7.05342	3.92871	2.83175	9.33271	17.6503	16.0869	5.11176	7.52696	7.21662	5.92596	7.54415	3.59961	4.6117	4.58606	2.91746	2.92475	2.9192	2.65585	2.82718
ASHGA5P046941	0.0259541	3.61479	up	noncoding	ENST00000435317	RP11-464F9.9	GENCODE	508	chr10	-	75432879	75435692		AGCTTTTAAAAAGGAGCATCTCAGAATAAGATGGTGGTACAATTTGCTTATTGAGAAAGG	exon sense-overlapping	NM_001144000	AGAP5	arf-GAP with GTPase, ANK repeat and PH domain-containing protein 5	-	75434032	75457554	399.112	112.931	8.65011	6.79619	692.024	146.456	130.312	627.656	110.724	108.83	113.555	118.616	9.76276	7.60008	7.52146	9.71613	6.70894	6.73864	6.86676	6.87043
ASHGA5P042233	0.000488194	2.53456	up	noncoding	ENST00000454882	RP3-380B8.4	GENCODE	412	chr6	+	5851738	5870453		GCCCACACATAAGCTGAAGTATTGCCTTATGACATATTCTGAATATTCCAATTATTTTGC	intergenic							60.4345	34.3989	6.38455	5.04282	49.2556	75.5286	66.5251	50.4286	30.8533	27.6134	38.975	40.1538	6.07842	6.66913	6.57897	6.21169	4.86791	4.75348	5.28529	5.26458
ASHGA5P017359	0.00302917	2.09978	up	noncoding	ENST00000440573	RP1-238O23.4	GENCODE	449	chr6	-	41107593	41108570		CCACTCTGTCAAATCTCTGTATTCCTAAGTTTCTTTTCTAAGAGTTATTTTCCTGCAGAA	intergenic							51.9632	37.4601	6.19382	5.12359	58.7301	52.4966	44.6523	51.974	46.7152	47.3548	29.0122	26.7583	6.32503	6.17016	6.02823	6.25186	5.45413	5.52188	4.85082	4.66752
ASHGA5P014894	0.00417876	3.4994	up	noncoding	uc003tvr.4	PMS2P4	UCSC_knowngene	569	chr7	-	66757422	66767406	ENST00000414507, NM_000535, NR_003613, NR_003614, NR_027775, NR_027776, NR_027777, NR_046297, NR_046299, uc003tvo.2, uc003tvs.4, uc003txh.4, uc003ucq.3, uc003uui.2, uc010lgv.1, uc011kfq.2	AGAGCTAGAGTACAGAACCTGCTAAGGCCATCAAACCTATCGATCGGAAGTCAGTCCATC	intergenic							1628.31	551.657	10.8855	9.07835	1260.95	2060.1	1992.92	1199.25	339.25	329.378	748.366	789.634	10.6063	11.1291	11.1751	10.6313	8.42743	8.43937	9.71328	9.73332
ASHGA5P044524	7.71514e-05	34.0672	up	noncoding	uc003ysa.2	CCAT1	UCSC_knowngene	2613	chr8	-	128219628	128231333		AGGAAGGCTCGCTAGAATACTTTGTGATATTGGATATTAGTTCCATATTCTACTGTGTAT	intergenic							237.877	10.5426	8.24254	3.15223	323.642	170.621	156.388	300.856	5	5	15.371	16.7994	8.71328	7.79705	7.76223	8.69761	2.3466	2.35174	3.92619	3.98439
ASHGA5P048286	0.000496851	3.09559	up	noncoding	TCONS_00014341	XLOC_006505	LincRNAs identified by Cabili et al	698	chr7	-	77144083	77150605		GTTTTTATCTTGGGGAAATTCTCCTCATTTTTGGCCATGATACTTTGTACTTGAATCTTC	intergenic							41.6427	19.7094	5.85701	4.2268	52.7307	33.6459	32.0887	48.1054	16.2657	26.3985	16.2696	19.9036	6.17751	5.54119	5.56343	6.14593	3.97339	4.68488	4.01651	4.23242
ASHGA5P042977	0.0201486	2.03142	up	noncoding	ENST00000580902	AC005154.6	GENCODE	926	chr7	-	30563590	30603614	ENST00000426529, ENST00000434399, ENST00000440438, ENST00000577889, ENST00000578293, ENST00000578572, ENST00000582838, NR_038889, uc003tbd.3, uc003tbe.2	AGAACCAAATGACAGCAATAGCCAAGTGTAATCATCAGTAACCCTGTGTTCTATCCACAG	intergenic							2061.68	1040.29	11.1606	10.1381	1372.1	2867.48	2704.3	1302.84	796.541	777.596	1264.01	1323.01	10.7348	11.5754	11.58	10.7521	9.74751	9.76802	10.5196	10.5172
ASHGA5P022689	0.000639357	3.92275	up	noncoding	ENST00000560916	RP11-761I4.1	GENCODE	547	chr15	-	81601696	81602480		CATGTGGTAGGCAGGTTTGTGTCAGCTCTAACTGATGGAGTATGGTGGAGGTGATGCCAT	natural antisense	NM_001172128	IL16	pro-interleukin-16 isoform 3	+	81489218	81605104	81.6956	30.9083	6.80902	4.83715	99.523	73.7472	64.3054	89.2069	24.9485	18.4882	38.8161	41.3806	7.06461	6.63537	6.53395	7.00215	4.57436	4.19049	5.27721	5.30655
ASHGA5P022689	0.000639357	3.92275	up	noncoding	ENST00000560916	RP11-761I4.1	GENCODE	547	chr15	-	81601696	81602480		CATGTGGTAGGCAGGTTTGTGTCAGCTCTAACTGATGGAGTATGGTGGAGGTGATGCCAT	natural antisense	NM_004513	IL16	pro-interleukin-16 isoform 1	+	81589253	81605104	81.6956	30.9083	6.80902	4.83715	99.523	73.7472	64.3054	89.2069	24.9485	18.4882	38.8161	41.3806	7.06461	6.63537	6.53395	7.00215	4.57436	4.19049	5.27721	5.30655
ASHGA5P022689	0.000639357	3.92275	up	noncoding	ENST00000560916	RP11-761I4.1	GENCODE	547	chr15	-	81601696	81602480		CATGTGGTAGGCAGGTTTGTGTCAGCTCTAACTGATGGAGTATGGTGGAGGTGATGCCAT	natural antisense	NM_172217	IL16	pro-interleukin-16 isoform 2	+	81517639	81605104	81.6956	30.9083	6.80902	4.83715	99.523	73.7472	64.3054	89.2069	24.9485	18.4882	38.8161	41.3806	7.06461	6.63537	6.53395	7.00215	4.57436	4.19049	5.27721	5.30655
ASHGA5P058665	0.000739796	6.68641	up	noncoding	uc.110-	uc.110	UCR	243	chr2	-	237071381	237071624		CCAAGGTTGGGTTTTGACATCACTATATTTGTTGTTACAATAAATTCCACTTACATCTGC	intergenic							27.1786	5	5.08632	2.34509	14.5521	39.6477	40.619	13.8955	5	5	5	5	4.29335	5.77376	5.90008	4.3781	2.3466	2.35174	2.3454	2.33663
ASHGA5P030928	0.0357825	2.2402	up	noncoding	TCONS_00006992	XLOC_002841	LincRNAs identified by Cabili et al	321	chr3	+	141577258	141579882	TCONS_00006248	CCTTCCTCAAGAAAAGGAAATACAAATGGATTTATTCTCAGGGCTACAGATTTAGGAAAA	intergenic							13.3927	8.44973	4.15621	2.99258	18.2915	10.3725	6.4125	18.4942	10.8821	5	10.464	7.45277	4.65107	3.87101	3.30621	4.79657	3.42348	2.35174	3.37941	2.81571
ASHGA5P022469	0.000495052	2.4342	up	noncoding	NR_039992	LINC00645	RefSeq	3555	chr14	+	28081793	28108842		AATGTAAACAGAGGTGGTGCCTTGACATTATTGGTTCACCAACAGAGCAGAACTGCCTCA	intergenic							13.301	7.95773	4.25083	2.96738	12.9549	14.5843	12.8193	12.8457	8.51561	10.6859	5.89871	6.73071	4.11806	4.34729	4.27548	4.26249	3.08819	3.42983	2.65164	2.69987
ASHGA5P045076	0.0209372	3.1558	up	noncoding	NR_015445	BREA2	RefSeq	1002	chr8	+	144779284	144780583		CTGCAATATTCTTCTTTGGGAAGTACAATGCCAAGTAAATAAAGATATTTGGGGTCATTC	intergenic							225.49	100.284	8.12908	6.47108	314.145	142.45	130.947	314.418	59.8509	53.8396	141.831	145.613	8.66686	7.56201	7.52808	8.75937	5.80925	5.7036	7.19456	7.1769
ASHGA5P043994	2.39249e-06	4.83018	up	noncoding	uc003weh.1	CBRC7TM_40	UCSC_knowngene	2254	chr7	+	143994893	143997832	ENST00000461471, ENST00000479887, ENST00000489488, uc003wed.3, uc022aoh.1	ACTCAATGTTTCCTGAAAGTGTCGTGTTTCTCACCTCTAGATTGTTATTCTCATCAGTTA	intergenic							3037.19	655.403	11.7526	9.48053	2419.03	3878.9	3603.57	2247.26	669.841	676.555	618.391	656.824	11.5358	11.9821	11.9681	11.5246	9.48434	9.55449	9.42661	9.45668
ASHGA5P037950	0.0248847	2.43031	up	noncoding	ENST00000434942	RP1-90G24.10	GENCODE	876	chr22	+	32601101	32665653		AATCAAGGAACTGGAGCCCCAGCTGACAATTCTATATCAGAACCCAAAGACGCTGAAGTT	intronic antisense	NM_014227	SLC5A4	low affinity sodium-glucose cotransporter	-	32614462	32651318	98.4244	51.5049	6.91183	5.63068	53.2813	151.01	139.193	50.2132	43.886	46.0539	60.5025	55.5773	6.19234	7.63932	7.60928	6.20637	5.36482	5.47738	5.93094	5.74958
ASHGA5P021301	1.18656e-05	8.67553	up	noncoding	ENST00000529777	RP11-689N19.3	GENCODE	407	chr11	-	76835716	76837201		AATAGAACAGGCTTTCAATTTTCTTTTAAAACCCCTGATTAAAATTGAGATTTTCAAAAC	natural antisense	NM_004055	CAPN5	calpain-5	+	76777991	76837198	34.8991	5.57065	5.60623	2.48929	44.2626	28.8396	25.6558	40.8385	5	7.28259	5	5	5.93351	5.32112	5.2488	5.92151	2.3466	2.92851	2.3454	2.33663
ASHGA5P038289	0.00633613	2.26881	up	noncoding	ENST00000490916	RP11-204J18.3	GENCODE	545	chr3	-	62262449	62355001	ENST00000466893	GCTAAAGTGTTATCAGCTGAGGCAGAATGTAAAATGAAATTTTGCTGCACATACCCAGAA	intronic antisense	NM_020685	C3orf14	uncharacterized protein C3orf14	+	62305395	62319320	9.34827	5.38284	3.66264	2.4807	6.59037	11.6149	6.69344	12.4944	5	5.55057	5	5.9808	3.03459	4.02681	3.37092	4.21823	2.3466	2.64987	2.3454	2.58094
ASHGA5P038289	0.00633613	2.26881	up	noncoding	ENST00000490916	RP11-204J18.3	GENCODE	545	chr3	-	62262449	62355001	ENST00000466893	GCTAAAGTGTTATCAGCTGAGGCAGAATGTAAAATGAAATTTTGCTGCACATACCCAGAA	natural antisense	NM_002841	PTPRG	receptor-type tyrosine-protein phosphatase gamma	+	61547242	62280573	9.34827	5.38284	3.66264	2.4807	6.59037	11.6149	6.69344	12.4944	5	5.55057	5	5.9808	3.03459	4.02681	3.37092	4.21823	2.3466	2.64987	2.3454	2.58094
ASHGA5P032987	0.0186472	3.20633	up	noncoding	TCONS_00029124	XLOC_014070	LincRNAs identified by Cabili et al	531	chr21	-	38411520	38414294		AATTCAGAGACCATGAAGTGAAACTGATGTAGAAACTCCCTGGAAGGTTTCACTGGGGAC	intergenic							17.9762	7.50748	4.51208	2.83115	26.2485	9.64975	8.6494	27.3572	10.8706	9.15929	5	5	5.18442	3.76667	3.73508	5.36214	3.42203	3.22056	2.3454	2.33663
ASHGA5P050022	0.0143361	2.58539	up	noncoding	ENST00000563752	SLC25A3P1	GENCODE	460	chr1	-	53878820	53905648		GGACTATGTGACTACCACCCTCTAAGTGAGGTTTTGAAAATAAACACTTGAAAGTCTGCC	intergenic							70.4018	35.6194	6.47232	5.10194	102.344	38.2245	39.9706	101.068	30.8096	34.076	39.3197	38.2723	7.10709	5.71886	5.87757	7.18576	4.86622	5.04776	5.29818	5.1956
ASHGA5P043757	0.000271733	4.72412	up	noncoding	ENST00000441237	PMS2P9	pseudogene	515	chr7	+	76669260	76673093	ENST00000412466, ENST00000414507, ENST00000418756, ENST00000422064, ENST00000430602, ENST00000437568, ENST00000451831, ENST00000529061, ENST00000533167, NR_003614, NR_022007, NR_023383, NR_027775, NR_027776, NR_027777, NR_028058, NR_028059, NR_046297, NR_046299, uc003tvo.2, uc003tvs.4, uc003txh.4, uc003txn.4, uc003ubz.1, uc003uch.1, uc003ucm.3, uc003uco.1, uc003ucq.3, uc003udq.3, uc010las.1, uc01…	GTACTGAGTCTAAGCACTGGATGAAGAAGATAGTAGAAAACAGTCTGGATGCTGGTGCCA								917.287	239.246	10.0998	7.85974	704.368	1182.91	1096.01	685.863	178.498	175.897	302.86	299.73	9.78798	10.3916	10.376	9.84349	7.41827	7.45471	8.32223	8.24374
ASHGA5P020794	0.00629205	2.53907	up	noncoding	uc003xew.3	BC034827	UCSC_knowngene	3172	chr8	-	26236776	26240469		CGTTTATCCTATGTTAATGGCTAGTTACTCTTCAGATGAACTTAAAAATGGACTTGTCCA	natural antisense	ENST00000380629	BNIP3L	BCL2/adenovirus E1B 19kDa interacting protein 3-like [Source:HGNC Symbol;Acc:1085]	+	26240413	26270645	28.7194	16.3816	5.29237	3.94807	40.8841	20.3584	19.549	34.0861	21.3071	18.0045	11.0955	15.1194	5.82016	4.81683	4.8622	5.67029	4.35018	4.15252	3.46555	3.82402
ASHGA5P029963	0.0239929	2.0915	up	noncoding	ENST00000561902	RP11-265N6.2	GENCODE	542	chr15	-	42859228	42862192		ATTTCCCACCTGAGAAATGGTTAATTCACTTATATTAATAAATTGTCATGGCTATTTTTT	natural antisense	NM_001130447	HAUS2	HAUS augmin-like complex subunit 2 isoform 2	+	42841010	42862190	13.4995	9.65472	4.22591	3.16137	9.98075	16.6962	15.7913	11.5297	8.928	5	12.8355	11.8554	3.70124	4.53587	4.56135	4.10516	3.14886	2.35174	3.66841	3.47646
ASHGA5P029963	0.0239929	2.0915	up	noncoding	ENST00000561902	RP11-265N6.2	GENCODE	542	chr15	-	42859228	42862192		ATTTCCCACCTGAGAAATGGTTAATTCACTTATATTAATAAATTGTCATGGCTATTTTTT	natural antisense	NM_018097	HAUS2	HAUS augmin-like complex subunit 2 isoform 1	+	42841010	42862190	13.4995	9.65472	4.22591	3.16137	9.98075	16.6962	15.7913	11.5297	8.928	5	12.8355	11.8554	3.70124	4.53587	4.56135	4.10516	3.14886	2.35174	3.66841	3.47646
ASHGA5P027402	0.00101521	3.15028	up	noncoding	ENST00000489520	RPSAP52	GENCODE	1144	chr12	-	66151799	66220754		TCTTGCACGGACTCTTAAGCAACATGAAAATAAGGTTGACAGAAAATAAACATCAGTTTC	intronic antisense	NM_003483	HMGA2	high mobility group protein HMGI-C isoform a	+	66218239	66360071	266.203	112.845	8.40863	6.75314	198.779	359.982	314.994	191.056	139.916	138.027	89.0828	84.3544	8.04182	8.80884	8.70937	8.07448	7.06199	7.09575	6.49739	6.35745
ASHGA5P027402	0.00101521	3.15028	up	noncoding	ENST00000489520	RPSAP52	GENCODE	1144	chr12	-	66151799	66220754		TCTTGCACGGACTCTTAAGCAACATGAAAATAAGGTTGACAGAAAATAAACATCAGTTTC	intronic antisense	NM_003484	HMGA2	high mobility group protein HMGI-C isoform b	+	66218239	66309307	266.203	112.845	8.40863	6.75314	198.779	359.982	314.994	191.056	139.916	138.027	89.0828	84.3544	8.04182	8.80884	8.70937	8.07448	7.06199	7.09575	6.49739	6.35745
ASHGA5P026949	0.024374	2.30204	up	noncoding	TCONS_00011906	XLOC_005405	LincRNAs identified by Cabili et al	345	chr6	+	101410580	101411032		AACTTTCCTACAGACCAATTTATTGGACATAATCTGGTGACCTGGGCATCTGGTGACCTG	intergenic							50.5403	33.0793	6.10244	4.89953	68.7789	36.6096	37.2413	59.5313	20.6746	20.4936	44.2717	46.8774	6.5403	5.65929	5.77436	6.43582	4.30849	4.33426	5.4672	5.48816
ASHGA5P028598	2.0766e-06	3.49151	up	noncoding	TCONS_00009860	XLOC_004273	LincRNAs identified by Cabili et al	636	chr5	+	6773580	6776088		TGAAAACCAGGATGCTGGCGAATGTTGAGTAGCTAAGCTGCACAGGAAATACCACTTGAT	intergenic							13.1272	5.34809	4.22539	2.42154	13.5279	15.4136	11.3287	12.2386	5	5	5	6.39235	4.18476	4.42744	4.10101	4.18835	2.3466	2.35174	2.3454	2.64242
ASHGA5P056197	0.00252778	2.55446	up	noncoding	TCONS_00000938	XLOC_000190	LincRNAs identified by Cabili et al	1008	chr1	+	51443452	51475968		AGGCGCCCTCGGAGCACAGACTGAGGAATTGCGCTTGGCCTAATAAGAATGATTCCCCTG	intergenic							17.9542	10.4523	4.667	3.31398	20.4137	14.2103	14.929	22.2637	7.42225	13.655	7.92496	12.8068	4.80718	4.31119	4.48306	5.06655	2.90759	3.76832	2.99249	3.58751
ASHGA5P057060	0.0018299	2.42598	up	noncoding	TCONS_00012371	XLOC_005939	LincRNAs identified by Cabili et al	5425	chr6	-	169818924	169846389		GTTTCACTGGATGAGGACAGCTCTGTGCCAGAGAATGAGCTGGGATCTGCCCTGACAAGT	intergenic							26.0929	15.8574	5.1998	3.92124	32.3198	22.0992	19.6063	30.346	11.7627	13.9746	16.6416	21.0509	5.4887	4.93524	4.86805	5.50723	3.52896	3.7942	4.04768	4.3141
ASHGA5P040111	0.036213	4.39346	up	noncoding	ENST00000509834	RP11-420A23.1	GENCODE	743	chr4	+	129214087	129396151		AGGAGACAAATCTCCTAGAAGCCAAGAAGATGGTGGTAAACTAATAAGTGATGAGAGCAG	intergenic							26.8427	5.95981	4.70528	2.56992	49.6963	7.01168	6.8564	43.8065	5	5.10211	5	8.73712	6.09089	3.30973	3.40411	6.0164	2.3466	2.56987	2.3454	3.01783
ASHGA5P030086	1.38717e-07	10.8221	up	noncoding	ENST00000561241	RP11-244F12.3	GENCODE	3354	chr15	-	63338232	63341586		AATGAAATGTCCTAATCCCAAAGGTAATACGATTCCACCTCAGGAAGCTGACTTCTCCCT	intronic antisense	NM_000366	TPM1	tropomyosin alpha-1 chain isoform 5	+	63334837	63358292	510.623	62.2097	9.34845	5.91254	587.454	473.701	450.112	531.223	62.0812	54.2156	67.4621	65.0801	9.531	9.18374	9.19494	9.4841	5.86311	5.71424	6.0932	5.9796
ASHGA5P030086	1.38717e-07	10.8221	up	noncoding	ENST00000561241	RP11-244F12.3	GENCODE	3354	chr15	-	63338232	63341586		AATGAAATGTCCTAATCCCAAAGGTAATACGATTCCACCTCAGGAAGCTGACTTCTCCCT	intronic antisense	NM_001018004	TPM1	tropomyosin alpha-1 chain isoform 3	+	63334837	63364113	510.623	62.2097	9.34845	5.91254	587.454	473.701	450.112	531.223	62.0812	54.2156	67.4621	65.0801	9.531	9.18374	9.19494	9.4841	5.86311	5.71424	6.0932	5.9796
ASHGA5P030086	1.38717e-07	10.8221	up	noncoding	ENST00000561241	RP11-244F12.3	GENCODE	3354	chr15	-	63338232	63341586		AATGAAATGTCCTAATCCCAAAGGTAATACGATTCCACCTCAGGAAGCTGACTTCTCCCT	intronic antisense	NM_001018005	TPM1	tropomyosin alpha-1 chain isoform 1	+	63334837	63358292	510.623	62.2097	9.34845	5.91254	587.454	473.701	450.112	531.223	62.0812	54.2156	67.4621	65.0801	9.531	9.18374	9.19494	9.4841	5.86311	5.71424	6.0932	5.9796
ASHGA5P030086	1.38717e-07	10.8221	up	noncoding	ENST00000561241	RP11-244F12.3	GENCODE	3354	chr15	-	63338232	63341586		AATGAAATGTCCTAATCCCAAAGGTAATACGATTCCACCTCAGGAAGCTGACTTCTCCCT	intronic antisense	NM_001018006	TPM1	tropomyosin alpha-1 chain isoform 4	+	63334837	63364113	510.623	62.2097	9.34845	5.91254	587.454	473.701	450.112	531.223	62.0812	54.2156	67.4621	65.0801	9.531	9.18374	9.19494	9.4841	5.86311	5.71424	6.0932	5.9796
ASHGA5P030086	1.38717e-07	10.8221	up	noncoding	ENST00000561241	RP11-244F12.3	GENCODE	3354	chr15	-	63338232	63341586		AATGAAATGTCCTAATCCCAAAGGTAATACGATTCCACCTCAGGAAGCTGACTTCTCCCT	intronic antisense	NM_001018007	TPM1	tropomyosin alpha-1 chain isoform 2	+	63334837	63364113	510.623	62.2097	9.34845	5.91254	587.454	473.701	450.112	531.223	62.0812	54.2156	67.4621	65.0801	9.531	9.18374	9.19494	9.4841	5.86311	5.71424	6.0932	5.9796
ASHGA5P030086	1.38717e-07	10.8221	up	noncoding	ENST00000561241	RP11-244F12.3	GENCODE	3354	chr15	-	63338232	63341586		AATGAAATGTCCTAATCCCAAAGGTAATACGATTCCACCTCAGGAAGCTGACTTCTCCCT	intronic antisense	NM_001018020	TPM1	tropomyosin alpha-1 chain isoform 7	+	63334837	63364113	510.623	62.2097	9.34845	5.91254	587.454	473.701	450.112	531.223	62.0812	54.2156	67.4621	65.0801	9.531	9.18374	9.19494	9.4841	5.86311	5.71424	6.0932	5.9796
ASHGA5P030086	1.38717e-07	10.8221	up	noncoding	ENST00000561241	RP11-244F12.3	GENCODE	3354	chr15	-	63338232	63341586		AATGAAATGTCCTAATCCCAAAGGTAATACGATTCCACCTCAGGAAGCTGACTTCTCCCT	natural antisense	NM_001018008	TPM1	tropomyosin alpha-1 chain isoform 6	+	63340635	63362831	510.623	62.2097	9.34845	5.91254	587.454	473.701	450.112	531.223	62.0812	54.2156	67.4621	65.0801	9.531	9.18374	9.19494	9.4841	5.86311	5.71424	6.0932	5.9796
ASHGA5P050598	0.00559276	2.25939	up	noncoding	ENST00000452037	AC104655.3	GENCODE	515	chr2	+	105760580	105761370		CTCTGGGCAGAGGCCACGCGGGGACGGAGGAGGCAGAGAGGACGGGCTGTGATGGAGAAA	intergenic							16.5633	10.739	4.53601	3.36008	19.3146	14.2255	11.1648	21.5482	13.4196	12.0301	7.40824	10.098	4.73199	4.31255	4.07979	5.01972	3.70804	3.59705	2.90132	3.2339
ASHGA5P040687	0.00688498	2.80645	up	noncoding	TCONS_00022099	XLOC_010709	LincRNAs identified by Cabili et al	1083	chr13	-	100738208	100741196		ATTGTAAGGAAAATACCCCCAAGGAAGTTGAGGACACAGCAGACTTGGACTGTCTCCAAA	intergenic							681.988	274.812	9.62856	8.13982	995.995	418.915	376.857	936.187	286.89	286.854	258.477	267.027	10.2623	9.02459	8.95839	10.269	8.15679	8.2236	8.09466	8.08422
ASHGA5P025672	0.00150589	2.00962	up	noncoding	NR_024507	LINC00598	RefSeq	3972	chr13	-	40921270	41055143		AATGAAAAGTCCAATCGAAGATGGGACCTGATTTCTTACACCCCAATACCATCGGAGCTC	intergenic							28.8833	21.7207	5.37607	4.36915	31.0202	27.1948	28.9347	28.3835	17.1812	17.1593	25.5458	26.9964	5.43203	5.23783	5.41921	5.41521	4.04348	4.08258	4.67064	4.67989
ASHGA5P027484	0.00826367	2.02162	up	noncoding	ENST00000550324	RP11-511B23.2	GENCODE	579	chr12	-	93397190	93532908		CAGCACTAACATCCACATTTAATTTGTTGCTTTATTTAACACCATCATCTGCTTTCAGGG	intergenic							56.0355	42.2983	6.29708	5.28157	64.1166	51.8018	48.7564	59.4671	56.8907	53.0799	29.7678	29.4547	6.44753	6.15404	6.15322	6.43354	5.73791	5.68509	4.89048	4.8128
ASHGA5P044635	0.0289955	2.49959	up	noncoding	ENST00000533615	FAM66E	GENCODE	2087	chr8	+	7812595	7848219	NR_026788, NR_027425	AGGAAAGAAGATCCAGTGAGATAGTCCACAAATGGAATGTAAATCCATAAACACTCTTAA	intronic antisense	NM_001256871	USP17L3	ubiquitin carboxyl-terminal hydrolase 17-like protein 3	-	7833914	7835507	185.278	97.7119	7.83739	6.5157	266.209	112.792	101.262	260.847	67.7069	69.2704	122.778	131.092	8.44553	7.23791	7.16633	8.49978	5.98636	6.07065	6.98401	7.02176
ASHGA5P044635	0.0289955	2.49959	up	noncoding	ENST00000533615	FAM66E	GENCODE	2087	chr8	+	7812595	7848219	NR_026788, NR_027425	AGGAAAGAAGATCCAGTGAGATAGTCCACAAATGGAATGTAAATCCATAAACACTCTTAA	intronic antisense	NM_001256872	USP17L8	inactive ubiquitin carboxyl-terminal hydrolase 17-like protein 8	-	7829182	7830775	185.278	97.7119	7.83739	6.5157	266.209	112.792	101.262	260.847	67.7069	69.2704	122.778	131.092	8.44553	7.23791	7.16633	8.49978	5.98636	6.07065	6.98401	7.02176
ASHGA5P029976	0.000885706	2.30914	up	noncoding	uc021ska.1	AX748052	UCSC_knowngene	1187	chr15	-	43925928	43927115		AATACCTTCCATGAAACAGATATGATTCTAGACCCCAAGTGTTTAGCAGTGGACAAAAAA	intron sense-overlapping	NM_054020	CATSPER2	cation channel sperm-associated protein 2 isoform 1	-	43922771	43941039	103.191	65.0281	7.15585	5.9485	110.332	108.626	96.4407	97.3669	50.0573	52.7152	78.0381	79.3018	7.22044	7.17646	7.09217	7.13434	5.54988	5.67397	6.30025	6.26989
ASHGA5P029976	0.000885706	2.30914	up	noncoding	uc021ska.1	AX748052	UCSC_knowngene	1187	chr15	-	43925928	43927115		AATACCTTCCATGAAACAGATATGATTCTAGACCCCAAGTGTTTAGCAGTGGACAAAAAA	intron sense-overlapping	NM_172095	CATSPER2	cation channel sperm-associated protein 2 isoform 2	-	43922771	43941039	103.191	65.0281	7.15585	5.9485	110.332	108.626	96.4407	97.3669	50.0573	52.7152	78.0381	79.3018	7.22044	7.17646	7.09217	7.13434	5.54988	5.67397	6.30025	6.26989
ASHGA5P025796	0.00561866	2.60545	up	noncoding	NR_037937	SCNM1	RefSeq	1986	chr1	+	151138497	151142773		GGAAGTACAGAGGTCAAACTCCAAAGTGGGAAGATCAGTAGGGAACCTGAACCTGCGGCT	exon sense-overlapping	NM_001204848	TNFAIP8L2-SCNM1	TNFAIP8L2-SCNM1 protein	+	151129104	151142773	3083.82	1316.12	11.8065	10.4249	2718.41	3645.73	3439.5	2531.66	857.018	837.098	1761.18	1809.2	11.7115	11.9026	11.913	11.6989	9.85083	9.88108	10.9953	10.9726
ASHGA5P025796	0.00561866	2.60545	up	noncoding	NR_037937	SCNM1	RefSeq	1986	chr1	+	151138497	151142773		GGAAGTACAGAGGTCAAACTCCAAAGTGGGAAGATCAGTAGGGAACCTGAACCTGCGGCT	exon sense-overlapping	NM_001204856	SCNM1	sodium channel modifier 1 isoform 2	+	151138497	151142773	3083.82	1316.12	11.8065	10.4249	2718.41	3645.73	3439.5	2531.66	857.018	837.098	1761.18	1809.2	11.7115	11.9026	11.913	11.6989	9.85083	9.88108	10.9953	10.9726
ASHGA5P025796	0.00561866	2.60545	up	noncoding	NR_037937	SCNM1	RefSeq	1986	chr1	+	151138497	151142773		GGAAGTACAGAGGTCAAACTCCAAAGTGGGAAGATCAGTAGGGAACCTGAACCTGCGGCT	exon sense-overlapping	NM_024041	SCNM1	sodium channel modifier 1 isoform 1	+	151138497	151142773	3083.82	1316.12	11.8065	10.4249	2718.41	3645.73	3439.5	2531.66	857.018	837.098	1761.18	1809.2	11.7115	11.9026	11.913	11.6989	9.85083	9.88108	10.9953	10.9726
ASHGA5P025796	0.00561866	2.60545	up	noncoding	NR_037937	SCNM1	RefSeq	1986	chr1	+	151138497	151142773		GGAAGTACAGAGGTCAAACTCCAAAGTGGGAAGATCAGTAGGGAACCTGAACCTGCGGCT	natural antisense	NM_013353	TMOD4	tropomodulin-4	-	151142462	151148547	3083.82	1316.12	11.8065	10.4249	2718.41	3645.73	3439.5	2531.66	857.018	837.098	1761.18	1809.2	11.7115	11.9026	11.913	11.6989	9.85083	9.88108	10.9953	10.9726
ASHGA5P057486	0.00279387	2.33334	up	noncoding	TCONS_00018278	XLOC_008554	LincRNAs identified by Cabili et al	521	chr10	+	91613563	91674712		ACGAGAAAAGGTTGCTAACTTTGGAGGAAGCCAGCTGCCATGTCACAAAAAGATTCAGGA	intergenic							71.6172	44.671	6.62563	5.40324	85.8508	63.5871	55.877	81.1538	33.7649	35.0581	55.7913	54.0697	6.85819	6.4332	6.34266	6.86849	4.99681	5.09175	5.81651	5.70791
ASHGA5P051746	0.0327375	2.10833	up	noncoding	uc001esk.4	LOC728855	UCSC_knowngene	1270	chr1	+	149576452	149616786	ENST00000416869, ENST00000417976, ENST00000422124, ENST00000431928, ENST00000434159, ENST00000452795, ENST00000457645, NR_024511, NR_024584, TCONS_00000848, uc001azs.1, uc001eky.4, uc001ela.4, uc001esl.4	TGAAATCCTTGGAGTAGATCATCATGACCCTCTGTGTTCCTTTTGGCAAATGACTTGCTT	intergenic							24244.1	12892.1	14.7515	13.6754	30766.4	19598.4	17884.6	28727	17756.7	17167.5	8174.93	8469.18	15.2357	14.2936	14.252	15.2247	14.1506	14.1506	13.2076	13.1929
ASHGA5P038230	0.00546675	2.08858	up	noncoding	TCONS_00024701	XLOC_011980	LincRNAs identified by Cabili et al	722	chr16	-	66164890	66167947		GTTTCCTGCTTAGTCCCACTCCTAGAGCCCTAGGGGGTTCTGTAGCTCCTCTATATTTTC	intergenic							737.973	410.533	9.80984	8.74732	957.816	559.699	531.611	902.764	380.812	364.464	447.872	448.984	10.2125	9.39365	9.4091	10.2241	8.60782	8.59429	8.92463	8.86256
ASHGA5P031434	7.4907e-06	5.02873	up	noncoding	ENST00000441371	RP4-798P15.2	GENCODE	811	chr1	-	177893090	177897620		CACTTACCAGCACAGGATGGAACAGATCCTATGTCAATACATCCAGACTTTTGGCTAGAA	intergenic							283.41	75.8462	8.53159	6.2014	345.495	234.52	226.385	327.242	81.2638	79.1279	67.4312	75.5617	8.79994	8.23831	8.27479	8.81333	6.24953	6.26173	6.09229	6.20205
ASHGA5P031482	2.77775e-05	2.50887	up	noncoding	ENST00000577140	LA16c-325D7.1	GENCODE	265	chr16	+	2907898	2909727		ACCTGGCGCAACCCGGGCTTGGGAATCCCGTTAACCCACTTCCCGAAAGCTGTGAATCAG	intronic antisense	NM_022119	PRSS22	brain-specific serine protease 4 precursor	-	2902727	2908171	123.263	69.8177	7.4012	6.07416	140.441	111.773	109.012	131.826	77.1829	77.6357	62.3047	62.1477	7.55382	7.22299	7.2777	7.5503	6.17495	6.2335	5.97279	5.91541
ASHGA5P020835	1.96629e-06	5.85422	up	noncoding	ENST00000520554	RP3-399L15.3	GENCODE	568	chr6	+	114291117	114314627	ENST00000449620, ENST00000520891, uc003pwf.3	TGGCTAAAGTGAAGGAGTCTGTAGCTTTAGGGGAAGACAGAGCCACAAGATGGAAGGAGC	intronic antisense	NM_001527	HDAC2	histone deacetylase 2	-	114257319	114292359	60.7959	15.1405	6.41253	3.86305	56.9116	69.1153	60.3918	56.7648	13.0322	17.8738	12.3046	17.3514	6.2857	6.54592	6.44539	6.37312	3.66607	4.14156	3.61286	4.03173
ASHGA5P039785	0.000391795	3.87161	up	noncoding	uc003gho.3	BC042823	UCSC_knowngene	1220	chr4	+	4034896	4076783	ENST00000532530	CAAACAGAACTTCCTGAGAACTGAGATGGGGGAAATCGCTGGTATTAGAAGAGTGAAAAG	intergenic							819.991	248.557	9.93553	7.9826	1095.25	601.992	546.481	1036.25	274.881	243.023	233.718	242.606	10.4013	9.48628	9.44088	10.4137	8.09056	7.95285	7.94398	7.94301
ASHGA5P054306	0.00332899	3.59202	up	noncoding	ENST00000458044	RP11-443B7.1	GENCODE	359	chr1	-	235097122	235098873		AGGAATCAGATTGGAAAGAGTATGAGTTTGTACTTATGAAATAAAACTTTTATCTCTCTA	intergenic							31.0099	13.8978	5.46956	3.62476	27.7566	32.1808	34.6625	29.4397	6.63665	8.95426	17.3553	22.6452	5.26707	5.47957	5.66637	5.46523	2.77945	3.19203	4.10402	4.42355
ASHGA5P041195	0.0345475	3.18784	up	noncoding	TCONS_00020608	XLOC_009926	LincRNAs identified by Cabili et al	237	chr12	+	124572820	124574626		TTTGGATAATCCACCTCATGACTGGAAAACAACGAAGAAACCCAGTAGCTTCTTCGCCGT	intron sense-overlapping	NM_001204299	ZNF664-FAM101A	protein FAM101A	+	124457761	124800570	162.56	74.6673	7.6194	5.94682	91.2849	238.21	234.444	86.3007	111.39	115.913	35.4778	35.8892	6.94268	8.25942	8.31902	6.95649	6.71813	6.82692	5.14399	5.09825
ASHGA5P021217	0.0155401	5.24398	up	noncoding	ENST00000527778	RP11-21L23.3	GENCODE	293	chr11	-	76493683	76494104		CTGTGTATGTAGTGAAAGAGGTTCAGGGACTACCGGGAGCAAGAAACCAAGAATCTGAAG	intronic antisense	NM_001258210	TSKU	tsukushin precursor	+	76493356	76509198	29.7813	5.93892	4.95053	2.55987	55.5108	8.20625	10.225	45.1831	5	5	7.65221	6.10349	6.24789	3.537	3.95803	6.05922	2.3466	2.35174	2.94549	2.59565
ASHGA5P051845	0.00906278	2.49888	up	noncoding	ENST00000435731	SDHAP1	GENCODE	548	chr3	-	195709163	195717176	ENST00000413474, ENST00000427415, ENST00000427841, ENST00000429897, ENST00000445430, ENST00000452844, ENST00000453324, ENST00000457233, NR_003265, uc011btp.1	GACTACAGACGTGTCGGGGGTCCGGGGCCTGTCGCGGTTGCCAAGCGCTCGGCGCCTGGC	intergenic							74.4974	40.0129	6.58134	5.26005	51.2057	106.707	100.002	40.0744	41.3174	32.5013	38.8057	47.4273	6.136	7.15089	7.14615	5.89232	5.27918	4.97766	5.27669	5.50668
ASHGA5P022659	0.00165553	2.10176	up	noncoding	ENST00000560452	RP11-17L5.4	GENCODE	576	chr15	-	79529084	79576156		CTCCACGTAGGTTTTCCAGGAGAGAATCCACTTTTTGTTTTATCTGGGTCAACTCCTTCA	intronic antisense	NM_001146341	ANKRD34C	ankyrin repeat domain-containing protein 34C	+	79575145	79590581	47.2164	33.5835	6.06307	4.99148	51.4983	51.6149	43.7222	42.0301	25.452	27.0924	40.1509	41.6386	6.14345	6.149	5.99953	5.9603	4.60099	4.72182	5.32843	5.31466
ASHGA5P043579	3.76558e-12	532.474	up	noncoding	ENST00000472494	HOTTIP	GENCODE	2285	chr7	+	27240055	27242441		GGGGACTGAATTCTTGAGATTTATGGTGCACCTTATTGATCAAATTTATCTGGACTTTTT	bidirectional	NM_000522	HOXA13	homeobox protein Hox-A13	-	27236498	27239725	2274.38	5	11.4017	2.34509	2385.56	2374.05	2178.02	2159.91	5	5	5	5	11.5206	11.3214	11.2925	11.4722	2.3466	2.35174	2.3454	2.33663
ASHGA5P040726	0.0435527	2.34595	up	noncoding	ENST00000455105	RP11-763B22.4	GENCODE	314	chr1	+	148760503	148761583	ENST00000415104, ENST00000427732	GTGTTCCTTTAGGCAAAAGGACTTGCTTCCATTGTTTGTTCAATTGTTTGTGTTTGTTAA	intergenic							14069.4	6158.59	13.9264	12.6962	18922.6	10452.3	9469.55	17433.4	8608.33	8404.63	3777.56	3843.85	14.5344	13.3552	13.3003	14.5157	13.2678	13.2905	12.1286	12.0979
ASHGA5P020229	0.0428751	7.53643	up	noncoding	NR_033869	LOC401164	RefSeq	483	chr4	+	189376731	189523062		ACAGTTATTAGAACCCGAAAGGAAGAAGCTATACGACTGGGGACACATGTCTTAGAAGCA	intergenic							156.906	18.186	6.83863	3.92475	304.222	22.9752	24.0204	276.407	11.565	5.77355	26.1547	29.2507	8.62873	4.99109	5.15853	8.57616	3.50599	2.68798	4.70269	4.80233
ASHGA5P043248	0.00447466	2.18012	up	noncoding	TCONS_00019566	XLOC_009361	LincRNAs identified by Cabili et al	437	chr11	-	2900624	2902339		AACCCTACTACAATGTGGACACGGCAAGGACAAGGCATAATTCCAAACGAACACTGATGA	intergenic							23.3787	15.2886	5.01227	3.88786	29.8739	17.5814	15.9286	30.1309	15.7012	16.7753	13.5492	15.1288	5.37536	4.60653	4.57149	5.49571	3.92743	4.05193	3.74622	3.82587
ASHGA5P016501	1.29684e-05	3.52654	up	noncoding	uc010lgv.1	PMS2P1	UCSC_knowngene	1245	chr7	-	99918262	99933930		TTGGCTTTCGGGGGGAAGCTCTGAGCTCACTTTGTGCACTGAGGACTCCTAGAAGTACCC	natural antisense	NM_001004351	SPDYE3	speedy protein E3	+	99905324	99919819	1656.37	525.242	10.937	9.11872	1431.14	1988.4	1879.33	1326.6	467.954	453.243	571.56	608.212	10.7965	11.0831	11.0853	10.783	8.92176	8.93013	9.2941	9.32889
ASHGA5P039923	0.015651	6.52898	up	noncoding	TCONS_00023171	XLOC_011119	LincRNAs identified by Cabili et al	945	chr14	-	99750983	99753677	TCONS_00023170	GCCGATGTCATCTAGAACTCTGGGGGATTGGGGGAAAACGAACAGAACCAGATTAAAAAA	intergenic							117.227	16.8717	6.73502	4.02816	209.901	30.7688	25.8968	202.339	16.9992	14.5575	16.9496	18.9807	8.115	5.41094	5.26149	8.15266	4.02983	3.84688	4.07477	4.16117
ASHGA5P043629	0.0283022	2.96403	up	noncoding	ENST00000448955	LINC00265	GENCODE	468	chr7	+	39821287	39829024	ENST00000447412, ENST00000499986, ENST00000526704, ENST00000527683, ENST00000566898, ENST00000570230, NR_024368, NR_024497, NR_026999, NR_029401, TCONS_00008208, TCONS_00013801, uc001abm.2, uc001lnx.3, uc002khh.3, uc010qvj.2	TAAAGATGATTCTGAAGAATGGCATGGGATGGATCCTTTCGAATGCACTTGAGCAGCGGT	intergenic							31.9137	14.0578	5.28141	3.71385	50.3335	16.6891	13.8089	46.8234	10.6226	8.67494	18.7641	18.1695	6.11117	4.53527	4.37249	6.10671	3.39426	3.14906	4.21432	4.09777
ASHGA5P047285	0.000681993	6.01707	up	noncoding	ENST00000435049	RP11-46F15.2	GENCODE	622	chr1	-	3539753	3541307		ACAGCTGCAAGCTGTAGTCAGTGATGGGCAACTGGAACCAGAGATTCCAGAGAGAGGGAG	bidirectional	NM_182752	TPRG1L	tumor protein p63-regulated gene 1-like protein	+	3541555	3546694	61.0052	15.673	6.38619	3.79713	75.9294	47.3179	46.6658	74.1078	22.2291	21.2099	10.7005	8.55255	6.68252	6.02607	6.09116	6.745	4.40703	4.38559	3.41043	2.98547
ASHGA5P030166	0.00168571	4.08758	up	noncoding	ENST00000569742	RP11-797A18.4	GENCODE	1356	chr15	-	77334177	77335533		TGTGTTAGCTGTGTGGGTACATTAGTACCATGATTAACCAAGGTGTATAAAGGGCAGGCC	intergenic							389.376	135.754	8.98234	6.9511	406.792	384.52	358.943	407.249	87.5124	78.7041	187.467	189.331	9.03299	8.89816	8.88489	9.11332	6.35809	6.25415	7.6179	7.57424
ASHGA5P047198	0.00165314	2.66495	up	noncoding	NR_037844	LOC100133445	RefSeq	963	chr1	-	2487207	2488450	ENST00000416860	TAAACTTCCCTTCCGAATAAAACCACCAGAATGCGGTCTGGCCAATTTCAGTCATAGACC	natural antisense	NM_003820	TNFRSF14	tumor necrosis factor receptor superfamily member 14 precursor	+	2487804	2495267	975.415	412.349	10.1557	8.74158	694.966	1302.23	1250.25	654.22	478.938	476.919	334.245	359.296	9.77086	10.5243	10.5529	9.77473	8.95745	9.00678	8.47508	8.52701
ASHGA5P028586	0.0138559	4.4984	up	noncoding	ENST00000447389	BX571672.2	GENCODE	1410	chr1	-	143188794	143196803	ENST00000354752, ENST00000458155, NM_147195	CCAAGTCATCATTGATACTTTAGTAAAGGTTAGTAAAGGTCATCGAAGGCTTATTTGCAT	intergenic							111.012	34.7377	7.04678	4.87737	174.094	55.3009	51.6085	163.044	54.0775	47.2157	15.4614	22.1961	7.86025	6.24135	6.22969	7.85581	5.66425	5.51663	3.93611	4.39247
ASHGA5P043149	1.60842e-08	2.01936	up	noncoding	uc011kfv.1	PMS2L2	UCSC_knowngene	455	chr7	-	74973235	74982902	ENST00000529061, NR_003613, NR_003614, NR_023383, NR_027775, NR_027776, NR_028058, uc003txh.4, uc003txn.4, uc003uca.4, uc003uui.2, uc010lbw.2, uc010lgv.1, uc011kep.2, uc011kfp.2, uc011kfq.2, uc011kfr.1, uc011kft.1	ACCCCTGCTCCTTGGAGGACAACGTGATCACTGTATTCAGCTCTGTCAAGAATGGTCCAG	intergenic							3696.68	1873.54	12.0801	11.0662	3411.48	4220.28	3970.27	3184.7	1849.96	1805.05	1905.59	1933.58	12.0508	12.1088	12.1111	12.0497	11.0242	11.0557	11.1131	11.0719
ASHGA5P025952	0.000488376	2.49938	up	noncoding	NR_047594	CENPJ	RefSeq	5246	chr13	-	25456411	25497027		ACATCCAGCTCTGTTACACTTTTTAACATGGAGGCAATCCACCTCGAAGATCCAAGTCTG	exon sense-overlapping	NM_018451	CENPJ	centromere protein J	-	25456411	25497027	137.923	76.2143	7.52376	6.20219	112.029	171.193	165.458	103.011	75.7598	65.0965	79.2596	84.7412	7.23855	7.80239	7.84089	7.21319	6.14755	5.97527	6.32357	6.36236
ASHGA5P042717	0.0140074	3.72567	up	noncoding	ENST00000366273	RP11-288H12.3	pseudogene	571	chr6	+	160514454	160515025	NM_007236	GCATGGGGACAGTGCCATATCTTTATCACAGACTTTGCTAAGGTTTTGGAGAAGGTGGAT								130.705	59.9119	7.48989	5.59239	137.058	129.49	122.99	133.283	27.2859	24.3868	90.1732	97.8016	7.5235	7.42865	7.44252	7.56487	4.69545	4.57741	6.51771	6.57897
ASHGA5P034884	0.00591575	2.8767	up	noncoding	TCONS_00003577	XLOC_001351	LincRNAs identified by Cabili et al	379	chr2	+	11547408	11561393		TAGTGTTGGATTTGAAGGAAGAAGCCCCAGGAGCTGCTGAGAGCTGTTTTATAACCATGA	intergenic							58.9649	32.0747	6.36729	4.84288	51.9671	65.6515	65.5251	52.7159	18.0223	20.7987	43.6594	45.8186	6.15509	6.48058	6.56022	6.27329	4.11496	4.35632	5.44601	5.45422
ASHGA5P056990	0.00639559	2.12261	up	noncoding	TCONS_00011842	XLOC_005326	LincRNAs identified by Cabili et al	286	chr6	+	53488291	53489514		TTTTTGCAAGAACGCCAGAAGTGCCAAGCAATTAACAACCCCAGAAGCAACCCTTAACCA	intergenic							27.2655	18.3157	5.23293	4.1471	33.2194	17.2189	23.2148	35.4088	15.9712	18.0416	17.8106	21.4394	5.52456	4.57886	5.10721	5.7211	3.94984	4.15574	4.1411	4.3417
ASHGA5P048528	0.00367342	2.30715	up	noncoding	ENST00000531241	RP11-677M14.2-001	GENCODE	445	chr11	-	124614529	124616233		CAGGTGCAATAACGGTGTTTTACAGGCATTATTTTATTTAGTCCCCCAAAATAAAGCTAT	natural antisense	NM_001126181	NRGN	neurogranin	+	124609828	124617102	208.979	118.21	8.06993	6.86381	277.894	146.057	142.426	269.538	123.487	116.829	116.554	115.971	8.5024	7.59615	7.63915	8.54201	6.87405	6.83929	6.90644	6.83548
ASHGA5P048528	0.00367342	2.30715	up	noncoding	ENST00000531241	RP11-677M14.2-001	GENCODE	445	chr11	-	124614529	124616233		CAGGTGCAATAACGGTGTTTTACAGGCATTATTTTATTTAGTCCCCCAAAATAAAGCTAT	natural antisense	NM_006176	NRGN	neurogranin	+	124609828	124617102	208.979	118.21	8.06993	6.86381	277.894	146.057	142.426	269.538	123.487	116.829	116.554	115.971	8.5024	7.59615	7.63915	8.54201	6.87405	6.83929	6.90644	6.83548
ASHGA5P045844	0.00878674	4.70143	up	noncoding	NR_033937	LOC100132077	RefSeq	2162	chr9	+	97094757	97123230		GAGGTAAGAGAGAGGACTTGATCCTAGCTGCAAACTAAGAGACCTCATTAAAACCTAACA	intergenic							61.2325	15.053	6.09978	3.86668	105.673	25.8506	22.1094	91.2966	15.5932	13.115	17.2425	14.2612	7.16055	5.16412	5.03644	7.038	3.91775	3.71277	4.09569	3.74049
ASHGA5P057360	0.00500149	15.984	up	noncoding	TCONS_00016324	XLOC_007698	LincRNAs identified by Cabili et al	285	chr9	-	46122188	46123597		AGTTTGAAGGGAGCTCAGAGATGCCCGGGAAGACGGGGGGCCCGAATGGAAGCAGAAAAA	intergenic							102.909	5.17766	6.39324	2.39468	195.949	21.0738	17.602	177.011	5	5	5	5.71064	8.02286	4.8671	4.71659	7.9664	2.3466	2.35174	2.3454	2.535
ASHGA5P016899	0.0127207	2.51095	up	noncoding	ENST00000435493	LINC00323	GENCODE	349	chr21	-	42515068	42519350		AGGAAGTGAGGTGAGGTCACCTGTAGAGGTCATGCTGCGGAGTCCCGAGTCCCTGATTAT	intergenic							207.742	101.23	7.95958	6.63134	113.197	308.98	293.933	114.858	103.096	99.5683	102.513	99.7412	7.25321	8.60505	8.62078	7.35928	6.60135	6.60109	6.7102	6.61273
ASHGA5P057791	0.00225182	2.01459	up	noncoding	TCONS_00022061	XLOC_010666	LincRNAs identified by Cabili et al	1079	chr13	-	79996142	80003586		TTTGAATATCTTGGCATGAGAGCCCAAGTAGAGTGCAGAATCACCTGGGTTCAGACGATT	intergenic							14.3166	10.4034	4.33516	3.32468	13.0124	17.7916	14.8488	11.6136	12.8742	11.329	8.68236	8.72799	4.12591	4.62424	4.47433	4.11618	3.64919	3.51459	3.11883	3.01609
ASHGA5P022588	0.00113255	2.98846	up	noncoding	NR_034039	SORD	RefSeq	2898	chr15	+	45315301	45367287		TGGGATCATCGGTAAAGCACCTAAAACCAGGTTGGAAAACAAAGAACCAGACCAAAGAGC	exon sense-overlapping	NM_003104	SORD	sorbitol dehydrogenase	+	45315301	45367287	85.1016	40.3313	6.84043	5.26102	62.4434	102.848	110.387	64.7282	35.3723	30.5022	46.1256	49.3249	6.41073	7.10182	7.29569	6.55347	5.06268	4.88882	5.52409	5.5685
ASHGA5P058578	0.00161475	9.67153	up	noncoding	uc010mnp.2	LOC100132352	UCSC_knowngene	928	chr9	+	68726540	68767301	uc010mnq.2	CTTTCAAAATGGTGCCTGTGCAGCAGTATTCACTGTGATAGGAAGTGAGAAGCAGTCTGA	intergenic							482.315	53.9971	8.96932	5.69557	810.816	188.825	180.429	749.191	45.8015	46.8709	56.4973	66.8186	9.9969	7.94301	7.96455	9.97281	5.4243	5.50524	5.83473	6.01802
ASHGA5P044594	0.00999369	2.49408	up	noncoding	ENST00000524499	CTD-3065J16.9	GENCODE	1264	chr8	-	145132904	145134168		GTATGTCTGTTTATCTCTTGCCACTTAACCTCAGCGGCTTCAAATAATAAAAATCATTCT	natural antisense	NM_019037	EXOSC4	exosome complex component RRP41	+	145133521	145135551	777.91	369.082	9.86173	8.54322	1051.81	554.059	521.014	984.755	468.784	456.196	273.861	277.487	10.3421	9.38141	9.38397	10.3394	8.92295	8.93708	8.17715	8.13569
ASHGA5P013591	0.00376768	3.47932	up	noncoding	ENST00000430602	PMS2P3	GENCODE	1005	chr7	-	75137071	75157166	ENST00000422064, ENST00000533167, NR_028059, uc003udq.3	ACATAGTCCAGTACAGAACCTGCTAAGGCCATCAAACCTATTGATCGGAAGTCAGTCCAT	intergenic							1711.67	578.793	10.959	9.1602	1334.42	2156.87	2080.15	1275.23	358.124	353.042	796.955	807.05	10.69	11.1942	11.2327	10.7192	8.50912	8.55096	9.81382	9.76691
ASHGA5P053779	0.0426955	2.29553	up	noncoding	uc004bbl.1	AK094413	UCSC_knowngene	1691	chr9	-	104235441	104237132		GTATTGCATAGACATGTCTGTGAAAATAAAAGCACCCATTTTGCTAAGGCTTTCTGAGAA	exon sense-overlapping	ENST00000374847	TMEM246	transmembrane protein 246 [Source:HGNC Symbol;Acc:28180]	-	104235452	104249399	5426.53	2241.36	12.5086	11.3098	8001.31	3269.44	2957.06	7478.32	2610.6	2575.07	1873.66	1906.11	13.2858	11.7584	11.7136	13.2766	11.5295	11.5731	11.0902	11.0464
ASHGA5P053779	0.0426955	2.29553	up	noncoding	uc004bbl.1	AK094413	UCSC_knowngene	1691	chr9	-	104235441	104237132		GTATTGCATAGACATGTCTGTGAAAATAAAAGCACCCATTTTGCTAAGGCTTTCTGAGAA	exon sense-overlapping	ENST00000374848	TMEM246	transmembrane protein 246 [Source:HGNC Symbol;Acc:28180]	-	104235452	104249475	5426.53	2241.36	12.5086	11.3098	8001.31	3269.44	2957.06	7478.32	2610.6	2575.07	1873.66	1906.11	13.2858	11.7584	11.7136	13.2766	11.5295	11.5731	11.0902	11.0464
ASHGA5P053779	0.0426955	2.29553	up	noncoding	uc004bbl.1	AK094413	UCSC_knowngene	1691	chr9	-	104235441	104237132		GTATTGCATAGACATGTCTGTGAAAATAAAAGCACCCATTTTGCTAAGGCTTTCTGAGAA	exon sense-overlapping	ENST00000374851	TMEM246	transmembrane protein 246 [Source:HGNC Symbol;Acc:28180]	-	104235452	104295730	5426.53	2241.36	12.5086	11.3098	8001.31	3269.44	2957.06	7478.32	2610.6	2575.07	1873.66	1906.11	13.2858	11.7584	11.7136	13.2766	11.5295	11.5731	11.0902	11.0464
ASHGA5P043741	0.00590642	2.76208	up	noncoding	ENST00000404291	STAG3L1	GENCODE	496	chr7	+	74995622	75024657	ENST00000448772, ENST00000456374, NM_012447, NR_040582, NR_040583, NR_040584, uc003ucx.3	AGCCCAGGTGCCCAGAGGACTTTCTTCCAGCTTCTGCTGTCCTTCTTTGTGGAGAGCAAG	exon sense-overlapping	ENST00000450434	TRIM73	tripartite motif containing 73 [Source:HGNC Symbol;Acc:18162]	+	75024336	75034896	7540.1	2689.39	13.0214	11.5556	9867.7	5735.91	5449.57	9107.23	2109.83	2016.68	3273.41	3357.62	13.5417	12.5028	12.521	13.5199	11.2231	11.2198	11.9047	11.8748
ASHGA5P039787	0.000597436	2.28106	up	noncoding	ENST00000514763	RP11-323F5.2	GENCODE	531	chr4	+	4544144	4546787		GTTTACTGTGAAAATTAAGTGAGCTGACGCGTGCTGTGTTTTGATGTTGCTTGGCTCCTA	bidirectional	NM_016930	STX18	syntaxin-18	-	4420695	4543775	85.1046	52.176	6.84621	5.65651	66.5095	110.497	97.2195	66.1923	55.9755	53.2769	49.1056	50.346	6.49405	7.2041	7.10128	6.58542	5.71339	5.69015	5.62087	5.60162
ASHGA5P023011	0.00018096	23.7992	up	noncoding	ENST00000567688	CTB-134H23.3	pseudogene	351	chr16	-	29065052	29118766	ENST00000438167	TCTGGCGAGGCCTCCAGGATATTATGTGTGCACCGGCGTGGGATCCTGGAACTGGCAGGA								1184.5	74.6886	10.4587	5.88586	982.679	1475.27	1369.61	910.444	115.484	119.008	27.1743	37.0882	10.2462	10.6858	10.6709	10.2319	6.76989	6.86899	4.75945	5.14509
ASHGA5P053309	0.00633463	2.02455	up	noncoding	ENST00000467614	RP11-286H14.4	pseudogene	1200	chr7	+	128766571	128767771	NR_002144	GCGGTCCGAGGTGAAAGAAGCGGATTTTGCCTGCTAGTTGTGTAAAACCCTGGGGCTGAA								911.763	508.928	10.0984	9.08076	1193.52	703.337	636.227	1113.97	540.046	513.613	475.454	506.6	10.5283	9.69843	9.64798	10.5187	9.14825	9.12687	9.00666	9.04126
ASHGA5P054446	0.00034844	11.7231	up	noncoding	NR_033957	LOC643650	RefSeq	2877	chr10	-	47096453	47151400		CATCAGTAAGAAGAATGAATAAACAGACTAGGTTGAATCCATACAATGGAATGTTAGCAG	exon sense-overlapping	ENST00000319426	AL391137.1	Uncharacterized protein; cDNA FLJ39396 fis, clone PLACE6008640 [Source:UniProtKB/TrEMBL;Acc:Q8N8J2]	-	47151362	47151848	86.6749	9.15285	6.69999	3.14871	45.4254	131.013	131.217	39.0439	7.32699	6.66977	9.65509	12.9595	5.96943	7.44365	7.53098	5.85591	2.8917	2.83441	3.26527	3.60345
ASHGA5P052178	0.000629595	5.28769	up	noncoding	ENST00000507505	RP11-43F13.1	GENCODE	1009	chr5	-	1599235	1634117	uc003jcp.4	GCATCATTTCAAAAGTCCAAGAAGGGAAGGTAAGAATTTCAGAAGTGAAAGTTATCATGA	intergenic							20.3492	5	4.74773	2.34509	27.5012	10.8215	13.3578	29.7164	5	5	5	5	5.25496	3.9296	4.32745	5.47891	2.3466	2.35174	2.3454	2.33663
ASHGA5P016625	1.7155e-05	4.9191	up	noncoding	ENST00000432334	RP1-122P22.2	GENCODE	287	chr20	+	19738351	19780320		TTGTAACAGGATGGAGACGAGAGATCTGGACTTCTGAACATCTACCGGAAAAGATAAAAT	intergenic							83.8838	24.8991	6.86416	4.56576	87.996	85.8995	82.1035	79.5363	18.1164	21.6373	30.9916	28.8511	6.89255	6.85179	6.87026	6.84202	4.12134	4.41277	4.94955	4.77937
ASHGA5P026138	0.0451737	2.05556	up	noncoding	ENST00000530366	TSSC2	GENCODE	382	chr11	+	3402222	3405641		CTCATAGTGTGGCCATGCTGGGGGAAGCTTAGGTAGTCACAGTACTGGCCTTTTTGGGTG	intergenic							1119.96	661.745	10.4061	9.36658	1387.19	936.039	892.83	1263.79	419.045	392.208	897.41	938.318	10.7521	10.0707	10.0969	10.7047	8.75111	8.70879	10.0005	10.0059
ASHGA5P015640	0.000787549	3.5708	up	noncoding	ENST00000422153	RP11-126K1.8	GENCODE	358	chr1	+	151313123	151314442		GCTACCCTATGTAGAGGACAAAGTAGGTCTTCAATAAATATTAGTTGGTTTTCTGTGATT	natural antisense	NM_000449	RFX5	DNA-binding protein RFX5	-	151313115	151319769	206.526	78.8941	8.06986	6.23362	271.969	155.87	145.656	252.611	66.8288	60.3901	88.162	100.196	8.47292	7.68124	7.6682	8.4571	5.96792	5.86605	6.48043	6.62007
ASHGA5P015640	0.000787549	3.5708	up	noncoding	ENST00000422153	RP11-126K1.8	GENCODE	358	chr1	+	151313123	151314442		GCTACCCTATGTAGAGGACAAAGTAGGTCTTCAATAAATATTAGTTGGTTTTCTGTGATT	natural antisense	NM_001025603	RFX5	DNA-binding protein RFX5	-	151313115	151319769	206.526	78.8941	8.06986	6.23362	271.969	155.87	145.656	252.611	66.8288	60.3901	88.162	100.196	8.47292	7.68124	7.6682	8.4571	5.96792	5.86605	6.48043	6.62007
ASHGA5P036723	0.0184655	8.84612	up	noncoding	ENST00000454331	RP4-610C12.3	GENCODE	553	chr20	-	29521636	29522987	NR_026658	TATTTATAACTCCCTCTATAACTCTCTGTTTGGAGACACTGTGGCTCTATTGACAGACTG	intergenic							2087.67	171.652	10.5604	7.41535	3955.21	375.115	353.152	3667.22	188.544	179.095	159.434	159.535	12.2671	8.864	8.86188	12.2486	7.49988	7.48082	7.36841	7.31228
ASHGA5P037549	0.0128869	2.80099	up	noncoding	ENST00000443935	AC004019.13	GENCODE	1838	chr22	-	18062922	18071958		CTTGGGACGATAAAGAGAACTGTAAACTTAATTTTGTAGTTAGAGAAGATGAACCCAAAC	natural antisense	NM_031481	SLC25A18	mitochondrial glutamate carrier 2	+	18043182	18073647	29.6893	15.8384	5.33417	3.84824	38.804	21.3082	19.3045	39.3404	10.697	8.87696	22.1869	21.5929	5.74359	4.88383	4.84366	5.86562	3.40285	3.17862	4.46007	4.35141
ASHGA5P030062	0.00189436	2.89502	up	noncoding	ENST00000500929	RP11-30K9.6	GENCODE	1396	chr15	-	59060270	59063173		GGAGTTGTGTGTGCTTTTGATCTCCATGTCAATCCATAAACAATAAATCCTGTTCTTAAA	bidirectional	NM_001040450	FAM63B	protein FAM63B isoform a	+	59063392	59149734	237.572	119.041	8.31369	6.78011	256.167	235.841	223.088	235.192	149.654	168.495	73.3186	84.6962	8.38965	8.2461	8.25662	8.36238	7.15703	7.3859	6.2157	6.36181
ASHGA5P030062	0.00189436	2.89502	up	noncoding	ENST00000500929	RP11-30K9.6	GENCODE	1396	chr15	-	59060270	59063173		GGAGTTGTGTGTGCTTTTGATCTCCATGTCAATCCATAAACAATAAATCCTGTTCTTAAA	bidirectional	NM_001040453	FAM63B	protein FAM63B isoform b	+	59063392	59149734	237.572	119.041	8.31369	6.78011	256.167	235.841	223.088	235.192	149.654	168.495	73.3186	84.6962	8.38965	8.2461	8.25662	8.36238	7.15703	7.3859	6.2157	6.36181
ASHGA5P041021	1.70291e-05	26.979	up	noncoding	ENST00000423102	PMCHL1	pseudogene	261	chr5	+	22142481	22143012	ENST00000415808, ENST00000430902, ENST00000457791, NM_002674, uc003jgl.3, uc003jgm.3, uc003jgn.3, uc010iue.3, uc011cnp.1, uc011cnq.2, uc011cnr.2, uc011cns.2, uc011cnt.1, uc011cry.2, uc011crz.2, uc011csa.2, uc011csb.2, uc011csc.2	GAGAAACTGGGGATGAAGAAAACTCAGCTAAATTTCCTGTAGGAAGGAGAGATTTTGACA								136.482	6.87764	7.46076	2.707	181.857	97.2967	83.0255	183.748	5	5	10.5814	6.92919	7.9166	7.02121	6.88722	8.01802	2.3466	2.35174	3.39613	2.73353
ASHGA5P054715	0.00679353	6.58307	up	noncoding	TCONS_00006770	XLOC_003405	LincRNAs identified by Cabili et al	487	chr3	-	197363225	197364301	TCONS_00006377	TCAGTTACTGAGAAGAGAAAGAAAATGTCTTCTGAAAGAGGTGAACTCAGTCATTACCAA	intergenic							1085.26	175.706	10.0933	7.37455	1810.89	440.439	396.553	1693.15	120.688	117.571	227.975	236.59	11.1341	9.08717	9.02469	11.1273	6.83867	6.84991	7.90763	7.90196
ASHGA5P058486	0.000173721	2.85562	up	noncoding	uc004ahc.1	AK096834	UCSC_knowngene	2554	chr9	-	71780234	71785971		GTCAATTAAGACCACTGAGTTTTGCAAGAATAAGGTGCTCATTATAAAGCATCTGAGGAG	intronic antisense	NM_001170414	TJP2	tight junction protein ZO-2 isoform 5	+	71736179	71870124	14.4006	7.03646	4.34355	2.82975	15.7896	17.0185	14.4173	10.3768	5.6603	5.71268	6.9745	9.79837	4.42129	4.5626	4.43404	3.95629	2.62786	2.67478	2.82749	3.18886
ASHGA5P036387	0.00115434	3.42274	up	noncoding	ENST00000454444	AC007879.4	GENCODE	551	chr2	+	208091672	208093032		CTGCAACAAACTGTGGAATAATCTGACATAGGAAGAGGTGGATGGTACAGAAGAACAATA	intergenic							16.0617	6.72614	4.46231	2.68716	12.4716	18.9983	21.4151	11.3617	5	5	7.53936	9.36519	4.05866	4.71616	4.99024	4.08417	2.3466	2.35174	2.92732	3.12297
ASHGA5P041794	0.00994296	4.82795	up	noncoding	uc003oje.1	BC015662	UCSC_knowngene	1045	chr6	-	34212963	34214008		ACAACACAACTGTCCAGAGGTAGTTTGTGAACAGAGGAAAAATGGAACCAGAACCTTGGG	natural antisense	NM_002131	HMGA1	high mobility group protein HMG-I/HMG-Y isoform b	+	34204576	34214008	85.0255	31.7117	6.88062	4.60921	94.1992	85.8755	79.4488	80.5786	11.3929	12.2719	50.4092	52.7728	6.98552	6.85144	6.82678	6.85876	3.48322	3.62151	5.66029	5.67184
ASHGA5P041794	0.00994296	4.82795	up	noncoding	uc003oje.1	BC015662	UCSC_knowngene	1045	chr6	-	34212963	34214008		ACAACACAACTGTCCAGAGGTAGTTTGTGAACAGAGGAAAAATGGAACCAGAACCTTGGG	natural antisense	NM_145899	HMGA1	high mobility group protein HMG-I/HMG-Y isoform a	+	34204576	34214008	85.0255	31.7117	6.88062	4.60921	94.1992	85.8755	79.4488	80.5786	11.3929	12.2719	50.4092	52.7728	6.98552	6.85144	6.82678	6.85876	3.48322	3.62151	5.66029	5.67184
ASHGA5P041794	0.00994296	4.82795	up	noncoding	uc003oje.1	BC015662	UCSC_knowngene	1045	chr6	-	34212963	34214008		ACAACACAACTGTCCAGAGGTAGTTTGTGAACAGAGGAAAAATGGAACCAGAACCTTGGG	natural antisense	NM_145901	HMGA1	high mobility group protein HMG-I/HMG-Y isoform a	+	34204649	34214008	85.0255	31.7117	6.88062	4.60921	94.1992	85.8755	79.4488	80.5786	11.3929	12.2719	50.4092	52.7728	6.98552	6.85144	6.82678	6.85876	3.48322	3.62151	5.66029	5.67184
ASHGA5P041794	0.00994296	4.82795	up	noncoding	uc003oje.1	BC015662	UCSC_knowngene	1045	chr6	-	34212963	34214008		ACAACACAACTGTCCAGAGGTAGTTTGTGAACAGAGGAAAAATGGAACCAGAACCTTGGG	natural antisense	NM_145902	HMGA1	high mobility group protein HMG-I/HMG-Y isoform b	+	34204649	34214008	85.0255	31.7117	6.88062	4.60921	94.1992	85.8755	79.4488	80.5786	11.3929	12.2719	50.4092	52.7728	6.98552	6.85144	6.82678	6.85876	3.48322	3.62151	5.66029	5.67184
ASHGA5P041794	0.00994296	4.82795	up	noncoding	uc003oje.1	BC015662	UCSC_knowngene	1045	chr6	-	34212963	34214008		ACAACACAACTGTCCAGAGGTAGTTTGTGAACAGAGGAAAAATGGAACCAGAACCTTGGG	natural antisense	NM_145903	HMGA1	high mobility group protein HMG-I/HMG-Y isoform b	+	34204576	34214008	85.0255	31.7117	6.88062	4.60921	94.1992	85.8755	79.4488	80.5786	11.3929	12.2719	50.4092	52.7728	6.98552	6.85144	6.82678	6.85876	3.48322	3.62151	5.66029	5.67184
ASHGA5P041794	0.00994296	4.82795	up	noncoding	uc003oje.1	BC015662	UCSC_knowngene	1045	chr6	-	34212963	34214008		ACAACACAACTGTCCAGAGGTAGTTTGTGAACAGAGGAAAAATGGAACCAGAACCTTGGG	natural antisense	NM_145905	HMGA1	high mobility group protein HMG-I/HMG-Y isoform b	+	34206567	34214008	85.0255	31.7117	6.88062	4.60921	94.1992	85.8755	79.4488	80.5786	11.3929	12.2719	50.4092	52.7728	6.98552	6.85144	6.82678	6.85876	3.48322	3.62151	5.66029	5.67184
ASHGA5P045672	2.72275e-07	2.93365	up	noncoding	ENST00000540066	TOPORS-AS1	GENCODE	662	chr9	+	32552343	32553005		TTATTCGACTTTGTTACTTTAATTCCCACCTTAGCAATGGCAACGGTAACCTGACGGGGG	natural antisense	NM_001195622	TOPORS	E3 ubiquitin-protein ligase Topors isoform 2	-	32540541	32552626	320.517	144.832	8.71825	7.16556	329.319	325.657	310.386	316.705	140.639	134.707	149.254	154.727	8.73681	8.67466	8.69344	8.76811	7.07076	7.05785	7.26797	7.26565
ASHGA5P045672	2.72275e-07	2.93365	up	noncoding	ENST00000540066	TOPORS-AS1	GENCODE	662	chr9	+	32552343	32553005		TTATTCGACTTTGTTACTTTAATTCCCACCTTAGCAATGGCAACGGTAACCTGACGGGGG	natural antisense	NM_005802	TOPORS	E3 ubiquitin-protein ligase Topors isoform 1	-	32540541	32552626	320.517	144.832	8.71825	7.16556	329.319	325.657	310.386	316.705	140.639	134.707	149.254	154.727	8.73681	8.67466	8.69344	8.76811	7.07076	7.05785	7.26797	7.26565
ASHGA5P035604	0.000170785	2.44529	up	noncoding	ENST00000442062	AC074019.1	GENCODE	427	chr2	-	229548252	229549296		GGTCTGAGCTACCATAGAAAAGCTTCCCGCAACCAAATGAATTACAGACACTCAGCAAAA	intergenic							24.524	14.8637	5.13156	3.84155	28.2657	20.7979	23.4672	25.5653	11.4727	16.0198	14.969	16.9933	5.29505	4.84705	5.12361	5.26051	3.49368	3.9836	3.88857	4.00034
ASHGA5P034738	0.00493854	2.55053	up	noncoding	uc002pxc.1	AX748312	UCSC_knowngene	1503	chr19	+	52094258	52095761		ATGAAGAATGTCCTACTGTCATGTGATGTGATCAGAAAACATACTGCCCAGAGTCCCCTG	natural antisense	ENST00000301439	AC018755.11	HCG2008157; Uncharacterized protein; cDNA FLJ30403 fis, clone BRACE2008480 [Source:UniProtKB/TrEMBL;Acc:Q96NP5]	-	52095035	52097633	289.498	150.277	8.52853	7.17774	386.051	208.405	203.562	359.975	184.646	187.956	114.703	113.805	8.95492	8.07938	8.12933	8.95051	7.47027	7.55019	6.88034	6.81015
ASHGA5P045405	0.0101593	2.18807	up	noncoding	TCONS_00000867	XLOC_000095	LincRNAs identified by Cabili et al	263	chr1	+	24348318	24350190		ATAAAAGTTGATGAAGCTGTAGCACCAGGAGTCCAAGCTGTGAAGGAAGTTGAGTCCTTC	intergenic							20.5854	14.4464	4.87276	3.7431	25.8097	20.1456	16.9227	19.4639	12.9544	7.57526	19.8091	17.4469	5.15777	4.80038	4.6632	4.86968	3.65729	2.97623	4.29749	4.04139
ASHGA5P032268	0.0060998	2.88354	up	noncoding	ENST00000583364	AC015818.3	GENCODE	563	chr17	-	20425404	20427762	ENST00000444070, ENST00000445433, ENST00000579363, ENST00000579679, ENST00000579946, ENST00000581247, ENST00000582261, ENST00000584151, ENST00000584833, ENST00000585017, uc002gxc.1	TGAACTAATTGACACCTACCACCGCTTGCTGGAGGTTGAGGACGCCCAGTGAGTGTGCAC	intergenic							289.386	125.545	8.45493	6.92709	179.969	411.734	399.4	166.439	106.274	99.4739	140.703	155.727	7.90268	8.9989	9.03484	7.88332	6.6492	6.59892	7.18379	7.27645
ASHGA5P047513	1.91315e-05	3.19807	up	noncoding	NR_038842	LOC728431	RefSeq	1443	chr1	-	37920479	37940044		GAGATCTTAGAATGAAAGGCATTTTTAGAGATGAGAAAGAAGGAAGCCAGGCCAAGGCTG	bidirectional	NM_025079	ZC3H12A	ribonuclease ZC3H12A	+	37940118	37949978	42.9783	19.5468	5.91719	4.23999	39.584	55.2591	41.3506	35.7195	18.9039	18.1759	22.3563	18.751	5.77109	6.23937	5.92568	5.7326	4.18069	4.16703	4.46854	4.14369
ASHGA5P023362	0.0465792	2.68354	up	noncoding	ENST00000579301	AC005562.2	GENCODE	570	chr17	+	28927813	28942998	ENST00000514992	CCAGGCGCATGAAATCTTTAACATTACAGGTATATTGAAAAGTCTGATTCAGTTACAATC	intergenic							24.5916	12.3772	4.92444	3.50031	37.2338	13.0283	10.7564	37.3477	7.71875	7.40722	15.5188	18.864	5.68447	4.18795	4.03068	5.79467	2.95528	2.95077	3.9419	4.15328
ASHGA5P046613	0.0220721	3.89212	up	noncoding	ENST00000445990	LL0XNC01-250H12.3	GENCODE	632	chrX	+	102752450	102755245		TGAAAGACTCTATGATGTTGAAATTGCACAGAGGGCTGACCTCAAAGAAGGTCACACCCA	natural antisense	NM_080879	RAB40A	ras-related protein Rab-40A	-	102754680	102774417	22.5268	6.82765	4.67192	2.71136	40.3739	8.90022	7.95458	32.8783	5	7.31824	5	9.99237	5.80366	3.64807	3.61813	5.6178	2.3466	2.93438	2.3454	3.21906
ASHGA5P026668	0.00700935	2.26514	up	noncoding	ENST00000526730	RP11-7I15.4	GENCODE	277	chr11	+	77733978	77734767		CGAAAGGAGAGTGATCCCAGCAGGAGGGACGGCAAAGATTGAAGAGAGCGACCAGCCCGA	intronic antisense	NM_001203260	NDUFC2-KCTD14	NDUFC2-KCTD14 protein isoform 1	-	77726760	77791265	40.2145	24.8875	5.76346	4.58385	51.2016	27.5164	27.3026	54.8372	24.089	20.0724	26.1992	29.1893	6.13574	5.25434	5.33843	6.32531	4.52614	4.3045	4.7065	4.79827
ASHGA5P026668	0.00700935	2.26514	up	noncoding	ENST00000526730	RP11-7I15.4	GENCODE	277	chr11	+	77733978	77734767		CGAAAGGAGAGTGATCCCAGCAGGAGGGACGGCAAAGATTGAAGAGAGCGACCAGCCCGA	intronic antisense	NM_001203261	NDUFC2-KCTD14	NDUFC2-KCTD14 protein isoform 2	-	77726760	77791265	40.2145	24.8875	5.76346	4.58385	51.2016	27.5164	27.3026	54.8372	24.089	20.0724	26.1992	29.1893	6.13574	5.25434	5.33843	6.32531	4.52614	4.3045	4.7065	4.79827
ASHGA5P026668	0.00700935	2.26514	up	noncoding	ENST00000526730	RP11-7I15.4	GENCODE	277	chr11	+	77733978	77734767		CGAAAGGAGAGTGATCCCAGCAGGAGGGACGGCAAAGATTGAAGAGAGCGACCAGCCCGA	intronic antisense	NM_001203262	NDUFC2-KCTD14	NDUFC2-KCTD14 protein isoform 3	-	77726760	77791265	40.2145	24.8875	5.76346	4.58385	51.2016	27.5164	27.3026	54.8372	24.089	20.0724	26.1992	29.1893	6.13574	5.25434	5.33843	6.32531	4.52614	4.3045	4.7065	4.79827
ASHGA5P026668	0.00700935	2.26514	up	noncoding	ENST00000526730	RP11-7I15.4	GENCODE	277	chr11	+	77733978	77734767		CGAAAGGAGAGTGATCCCAGCAGGAGGGACGGCAAAGATTGAAGAGAGCGACCAGCCCGA	intronic antisense	NM_023930	KCTD14	BTB/POZ domain-containing protein KCTD14	-	77726760	77734320	40.2145	24.8875	5.76346	4.58385	51.2016	27.5164	27.3026	54.8372	24.089	20.0724	26.1992	29.1893	6.13574	5.25434	5.33843	6.32531	4.52614	4.3045	4.7065	4.79827
ASHGA5P015097	0.00508166	2.51104	up	noncoding	uc001vgk.2	THSD1P1	UCSC_knowngene	2751	chr13	-	52741846	52768575	ENST00000416599, NR_051965, uc001vgl.1, uc001vgm.1	GAGCTGACTGAATTCTGAACAAGAAAAACATATTCAAGGGGAAGAGATGTAATAGTTTTG	intergenic							25.482	14.2046	5.10817	3.77989	34.569	17.5504	16.2069	33.6015	15.4089	14.8099	14.6214	11.9782	5.57988	4.60399	4.59809	5.65073	3.90171	3.87207	3.85524	3.49053
ASHGA5P030754	0.00606276	12.5438	up	noncoding	ENST00000558221	CTD-3094K11.1	GENCODE	402	chr15	+	91382953	91384608		CTATCGTCCTTCTAAAAGACACTTCAAAAAGAGGCAAAATCATGCCTTCCATACATATAT	intergenic							667.777	50.4185	9.15254	5.50364	1205.53	169.207	151.147	1145.22	30.3435	31.7956	70.4058	69.129	10.5431	7.79069	7.71768	10.5586	4.84507	4.94645	6.15486	6.06819
ASHGA5P018644	0.000433953	2.52111	up	noncoding	ENST00000455981	RP11-344B5.2	GENCODE	583	chr9	+	132044736	132048007		AAGAGAAAAGAATGTGCCCCTGTGATCATGTGAAAGCATCAGCCAGGGGTCCAAGAACTT	intergenic							78.7979	44.7977	6.75002	5.41596	64.4561	96.9045	90.9826	62.8483	50.6294	51.6838	36.1222	40.7553	6.45391	7.01411	7.01879	6.51328	5.56716	5.64438	5.16702	5.28529
ASHGA5P017758	0.012629	2.10669	up	noncoding	ENST00000445429	AC093415.2	GENCODE	532	chr3	-	37847568	37903219		TAGCCACCAGATGCCAAACACTGAGCAGGCTTTGTTCTCCACCCACAAACCAGAGGCTGT	intronic antisense	NM_002207	ITGA9	integrin alpha-9 precursor	+	37493812	37861281	387.311	223.705	8.89471	7.81973	534.918	260.296	247.913	506.114	215.663	202.378	239.464	237.315	9.40341	8.37489	8.38779	9.41274	7.71177	7.6716	7.98712	7.90841
ASHGA5P027688	0.000106698	2.39447	up	noncoding	ENST00000541797	RP11-749H20.1	GENCODE	462	chr12	-	128278071	128305728		CTACCTCTTCTCTCTCTACTTGAAATTCAAGCAAGACCTTGGAGAATACAGGTGGAGCTG	intergenic							178.034	102.336	7.90103	6.64132	211.269	163.254	140.832	196.783	115.713	102.964	89.1039	101.562	8.12443	7.73974	7.62473	8.11521	6.77344	6.65299	6.49817	6.64068
ASHGA5P015007	0.0164085	2.36875	up	noncoding	ENST00000415627	AC108058.1	GENCODE	781	chr2	+	105990549	105992540		AGGAATGAAGCTTAAAGTATTTTCAGAAATCTGAGGGGAACATCACCTGTGCTTTATTGG	intronic antisense	NM_001039492	FHL2	four and a half LIM domains protein 2	-	105977282	106015575	29.3275	16.9532	5.27251	4.02838	42.2593	14.6427	22.2306	38.1773	16.2035	20.558	16.0314	15.0198	5.86962	4.35249	5.04399	5.82393	3.96843	4.33806	3.99211	3.81493
ASHGA5P015007	0.0164085	2.36875	up	noncoding	ENST00000415627	AC108058.1	GENCODE	781	chr2	+	105990549	105992540		AGGAATGAAGCTTAAAGTATTTTCAGAAATCTGAGGGGAACATCACCTGTGCTTTATTGG	intronic antisense	NM_001450	FHL2	four and a half LIM domains protein 2	-	105977282	106015681	29.3275	16.9532	5.27251	4.02838	42.2593	14.6427	22.2306	38.1773	16.2035	20.558	16.0314	15.0198	5.86962	4.35249	5.04399	5.82393	3.96843	4.33806	3.99211	3.81493
ASHGA5P015007	0.0164085	2.36875	up	noncoding	ENST00000415627	AC108058.1	GENCODE	781	chr2	+	105990549	105992540		AGGAATGAAGCTTAAAGTATTTTCAGAAATCTGAGGGGAACATCACCTGTGCTTTATTGG	intronic antisense	NM_201555	FHL2	four and a half LIM domains protein 2	-	105977282	106015681	29.3275	16.9532	5.27251	4.02838	42.2593	14.6427	22.2306	38.1773	16.2035	20.558	16.0314	15.0198	5.86962	4.35249	5.04399	5.82393	3.96843	4.33806	3.99211	3.81493
ASHGA5P015007	0.0164085	2.36875	up	noncoding	ENST00000415627	AC108058.1	GENCODE	781	chr2	+	105990549	105992540		AGGAATGAAGCTTAAAGTATTTTCAGAAATCTGAGGGGAACATCACCTGTGCTTTATTGG	intronic antisense	NM_201557	FHL2	four and a half LIM domains protein 2	-	105977282	106055230	29.3275	16.9532	5.27251	4.02838	42.2593	14.6427	22.2306	38.1773	16.2035	20.558	16.0314	15.0198	5.86962	4.35249	5.04399	5.82393	3.96843	4.33806	3.99211	3.81493
ASHGA5P030748	0.00218048	4.10016	up	noncoding	ENST00000579581	RP11-697E2.7	pseudogene	588	chr15	+	90818360	90818948		TGGTAATTTACCCCGTGAAGTACACTCAACCTTCAACCTTCATGCCAAGCCCCGCTGTCA								6812.3	1446.08	12.7154	10.6797	3383.08	10805.8	9902.34	3158	1523.51	1573.09	1344.51	1343.19	12.0384	13.4119	13.3752	12.036	10.7394	10.8431	10.6018	10.5344
ASHGA5P049766	0.00939051	10.4651	up	noncoding	uc002iuo.3	BC037494	UCSC_knowngene	1342	chr17	+	54305682	54307024		ATTTTAGCAGATCTGAACTGGGAGTTCTGAGTTTTGTCTTTGGAATTAGGGTGATTTTTT	intron sense-overlapping	NM_153228	ANKFN1	ankyrin repeat and fibronectin type-III domain-containing protein 1	+	54230835	54560007	71.4173	5.54499	5.92296	2.53544	126.24	12.5514	16.431	130.446	5.13202	5	5.80203	6.24592	7.40209	4.13555	4.6184	7.5358	2.53599	2.35174	2.6352	2.61884
ASHGA5P042208	0.0305762	2.16147	up	noncoding	ENST00000524770	RP1-80B9.2	GENCODE	565	chr6	+	2246001	2397580	ENST00000505870, ENST00000529893, ENST00000531092	AACAAGTCACTTTATTTGGGCTGGAGGAAAAAGCACTAAACCAGATGTTGAGGTGACCGG	bidirectional	NM_001500	GMDS	GDP-mannose 4,6 dehydratase isoform 1	-	1624034	2245868	16.0987	11.3401	4.48478	3.37277	24.146	14.0898	11.5045	14.6545	7.14313	6.12116	17.6279	14.4681	5.06224	4.29866	4.12349	4.45472	2.85925	2.74553	4.12479	3.76149
ASHGA5P030314	0.000203744	2.67263	up	noncoding	ENST00000563495	AC022819.3	GENCODE	3910	chr15	-	99697435	99701345		CTTCTGTAAGAATAGCATTGTGGACAGAGGGAGAAAAGCATGGGACTAAAATGTATGAAA	intron sense-overlapping	NM_001040655	TTC23	tetratricopeptide repeat protein 23	-	99676527	99789815	219.928	112.875	8.19524	6.77698	200.438	247.113	241.958	190.205	96.0456	93.3461	125.567	136.542	8.05226	8.30779	8.35349	8.06742	6.4967	6.50904	7.01779	7.08439
ASHGA5P030314	0.000203744	2.67263	up	noncoding	ENST00000563495	AC022819.3	GENCODE	3910	chr15	-	99697435	99701345		CTTCTGTAAGAATAGCATTGTGGACAGAGGGAGAAAAGCATGGGACTAAAATGTATGAAA	intron sense-overlapping	NM_001040656	TTC23	tetratricopeptide repeat protein 23	-	99676527	99789815	219.928	112.875	8.19524	6.77698	200.438	247.113	241.958	190.205	96.0456	93.3461	125.567	136.542	8.05226	8.30779	8.35349	8.06742	6.4967	6.50904	7.01779	7.08439
ASHGA5P030314	0.000203744	2.67263	up	noncoding	ENST00000563495	AC022819.3	GENCODE	3910	chr15	-	99697435	99701345		CTTCTGTAAGAATAGCATTGTGGACAGAGGGAGAAAAGCATGGGACTAAAATGTATGAAA	intron sense-overlapping	NM_001040657	TTC23	tetratricopeptide repeat protein 23	-	99676527	99789815	219.928	112.875	8.19524	6.77698	200.438	247.113	241.958	190.205	96.0456	93.3461	125.567	136.542	8.05226	8.30779	8.35349	8.06742	6.4967	6.50904	7.01779	7.08439
ASHGA5P030314	0.000203744	2.67263	up	noncoding	ENST00000563495	AC022819.3	GENCODE	3910	chr15	-	99697435	99701345		CTTCTGTAAGAATAGCATTGTGGACAGAGGGAGAAAAGCATGGGACTAAAATGTATGAAA	intron sense-overlapping	NM_001040658	TTC23	tetratricopeptide repeat protein 23	-	99676527	99789815	219.928	112.875	8.19524	6.77698	200.438	247.113	241.958	190.205	96.0456	93.3461	125.567	136.542	8.05226	8.30779	8.35349	8.06742	6.4967	6.50904	7.01779	7.08439
ASHGA5P030314	0.000203744	2.67263	up	noncoding	ENST00000563495	AC022819.3	GENCODE	3910	chr15	-	99697435	99701345		CTTCTGTAAGAATAGCATTGTGGACAGAGGGAGAAAAGCATGGGACTAAAATGTATGAAA	intron sense-overlapping	NM_001040659	TTC23	tetratricopeptide repeat protein 23	-	99676527	99789815	219.928	112.875	8.19524	6.77698	200.438	247.113	241.958	190.205	96.0456	93.3461	125.567	136.542	8.05226	8.30779	8.35349	8.06742	6.4967	6.50904	7.01779	7.08439
ASHGA5P030314	0.000203744	2.67263	up	noncoding	ENST00000563495	AC022819.3	GENCODE	3910	chr15	-	99697435	99701345		CTTCTGTAAGAATAGCATTGTGGACAGAGGGAGAAAAGCATGGGACTAAAATGTATGAAA	intron sense-overlapping	NM_001040660	TTC23	tetratricopeptide repeat protein 23	-	99676527	99789815	219.928	112.875	8.19524	6.77698	200.438	247.113	241.958	190.205	96.0456	93.3461	125.567	136.542	8.05226	8.30779	8.35349	8.06742	6.4967	6.50904	7.01779	7.08439
ASHGA5P030314	0.000203744	2.67263	up	noncoding	ENST00000563495	AC022819.3	GENCODE	3910	chr15	-	99697435	99701345		CTTCTGTAAGAATAGCATTGTGGACAGAGGGAGAAAAGCATGGGACTAAAATGTATGAAA	intron sense-overlapping	NM_022905	TTC23	tetratricopeptide repeat protein 23	-	99676527	99789815	219.928	112.875	8.19524	6.77698	200.438	247.113	241.958	190.205	96.0456	93.3461	125.567	136.542	8.05226	8.30779	8.35349	8.06742	6.4967	6.50904	7.01779	7.08439
ASHGA5P033308	0.00153822	5.69631	up	noncoding	ENST00000413214	RP11-583F2.3	pseudogene	1059	chr17	+	62949800	62952664	NM_001174166, NM_004694	TTTCTGGAAATGGATCTTGCAAAAAATGAGCACAGAGTTCACGTGCAAATGGAGCCGGTA								224.136	57.0369	8.1699	5.65987	302.33	168.445	149.363	276.407	38.5181	29.1926	79.9832	80.4539	8.61865	7.78262	7.70242	8.57591	5.17906	4.83012	6.33822	6.29208
ASHGA5P017289	0.000190993	2.75215	up	noncoding	ENST00000439760	RP11-374M1.2	GENCODE	747	chr9	+	45108580	45112467	TCONS_00007460	AAGGTTGATTCACAGTTTGGAGCAAGAATTAAAGAACCACGAACTTCAAGTCTGGATAAA	intergenic							12.7771	6.29637	4.17141	2.71085	10.981	13.4651	15.5106	11.1518	5.85102	7.8769	5.12831	6.32924	3.86074	4.23513	4.53384	4.05592	2.65995	3.02954	2.52357	2.63034
ASHGA5P037807	0.000210274	12.6035	up	noncoding	NR_026919	LOC150197	RefSeq	2206	chr22	+	20193854	20196060		GGACATTTATCAGAAATGGAACTGATGGATTAAAGTGGAACCAAGCGAATTGATTTTTCT	exon sense-overlapping	ENST00000423736	AC007663.1	Em:AC006547.7 protein; HCG2001938; Uncharacterized protein [Source:UniProtKB/TrEMBL;Acc:Q6ICL0]	+	20194099	20194706	58.7723	5.91042	6.19078	2.53502	88.073	32.6218	29.309	85.0855	8.64167	5	5	5	6.89396	5.49935	5.43395	6.93586	3.10633	2.35174	2.3454	2.33663
ASHGA5P015873	4.90415e-06	6.5564	up	noncoding	ENST00000424332	RP11-285F7.2	GENCODE	348	chr1	-	226028583	226034223		TACATCCAGGAGACTTAAACAGGCACAATCAAAACCATCTCAGTCAGAAGTCAGAGCGTG	exon sense-overlapping	NM_014698	TMEM63A	transmembrane protein 63A	-	226033232	226070420	16317.9	2552.39	14.2132	11.5003	18229.6	15485.8	14425.4	17130.8	2250.8	2173.67	2819.31	2965.79	14.4584	13.9655	13.9655	14.4634	11.3157	11.3226	11.675	11.688
ASHGA5P015873	4.90415e-06	6.5564	up	noncoding	ENST00000424332	RP11-285F7.2	GENCODE	348	chr1	-	226028583	226034223		TACATCCAGGAGACTTAAACAGGCACAATCAAAACCATCTCAGTCAGAAGTCAGAGCGTG	intronic antisense	NM_000120	EPHX1	epoxide hydrolase 1 precursor	+	226013001	226033262	16317.9	2552.39	14.2132	11.5003	18229.6	15485.8	14425.4	17130.8	2250.8	2173.67	2819.31	2965.79	14.4584	13.9655	13.9655	14.4634	11.3157	11.3226	11.675	11.688
ASHGA5P015873	4.90415e-06	6.5564	up	noncoding	ENST00000424332	RP11-285F7.2	GENCODE	348	chr1	-	226028583	226034223		TACATCCAGGAGACTTAAACAGGCACAATCAAAACCATCTCAGTCAGAAGTCAGAGCGTG	intronic antisense	NM_001136018	EPHX1	epoxide hydrolase 1 precursor	+	225997796	226033262	16317.9	2552.39	14.2132	11.5003	18229.6	15485.8	14425.4	17130.8	2250.8	2173.67	2819.31	2965.79	14.4584	13.9655	13.9655	14.4634	11.3157	11.3226	11.675	11.688
ASHGA5P048803	0.00110371	2.47244	up	noncoding	ENST00000567292	DNM1P34	GENCODE	2276	chr15	-	75592293	75595306		GTTGGAAGGGGAGGGTGACCAGAGAAGAGGGAAGCCCGAGGGGGCTGAGCATTGGTCTGA	intergenic							18.2272	10.7602	4.69017	3.38423	19.4173	13.3692	17.4032	22.7192	11.54	8.08996	12.9851	10.4257	4.73943	4.22512	4.7011	5.09501	3.50348	3.06562	3.6842	3.28363
ASHGA5P028909	0.000347068	2.865	up	noncoding	ENST00000562781	RP11-122A8.4	GENCODE	807	chr13	+	99740072	99740879		TTACCTTGGCTCTCTAAGCTGTATCTACTTCTATACAAGGCGAACAATTTTGTCTTTTTA	intergenic							995.669	416.459	10.256	8.73746	1037.25	1001.58	953.455	990.391	515.577	508.888	312.529	328.841	10.3231	10.1668	10.1871	10.3471	9.06884	9.11203	8.37705	8.39192
ASHGA5P018219	0.00486476	3.36761	up	noncoding	ENST00000450783	RP11-295G20.2	GENCODE	430	chr1	-	231658206	231664042		AGTGGATGGTGAACAAAGGAACAGTAAATGGAGTAACTTGGCTAGAATATGGCAGTAACT	bidirectional	NM_005999	TSNAX	translin-associated protein X	+	231664398	231702269	1734.38	633.842	11.0266	9.27492	1715.98	1865.4	1723.53	1632.62	364.233	370.599	913.927	886.609	11.0501	11.0028	10.9783	11.0754	8.53815	8.6196	10.0259	9.91603
ASHGA5P018535	0.0392863	5.97624	up	noncoding	NR_033396	SLC22A20	RefSeq	2377	chr11	+	64981310	65010228		TGGAGAGGAGGGTCAAAGAAGGCTCTTCCAAGAAACATGTAGAAGAGAAGAGTGAAGAAA	exon sense-overlapping	NM_001004326	SLC22A20	solute carrier family 22 member 20	+	64981310	64993511	81.1171	11.3552	6.0117	3.43246	150.202	14.6821	13.5341	146.05	15.1508	6.91459	10.6468	12.7085	7.64655	4.35502	4.34576	7.69946	3.87926	2.86937	3.40511	3.57609
ASHGA5P032131	0.000930704	3.49787	up	noncoding	ENST00000573222	RP11-589P10.5	GENCODE	343	chr17	-	6897960	6898508		AGATCTTGATTCAAGTGATTATATGCATTTGGATCTCCGTGGATGCATCTGGTGGCCTGG	intron sense-overlapping	ENST00000399541	MIR497HG	mir-497-195 cluster host gene (non-protein coding) [Source:HGNC Symbol;Acc:39523]	-	6888427	6915653	1161.79	390.503	10.4185	8.61201	916.752	1500.36	1413.82	816.225	294.798	277.352	480.358	509.506	10.1609	10.7101	10.711	10.0919	8.20676	8.16389	9.02552	9.05187
ASHGA5P032131	0.000930704	3.49787	up	noncoding	ENST00000573222	RP11-589P10.5	GENCODE	343	chr17	-	6897960	6898508		AGATCTTGATTCAAGTGATTATATGCATTTGGATCTCCGTGGATGCATCTGGTGGCCTGG	intron sense-overlapping	ENST00000575889	MIR497HG	mir-497-195 cluster host gene (non-protein coding) [Source:HGNC Symbol;Acc:39523]	-	6780106	6915636	1161.79	390.503	10.4185	8.61201	916.752	1500.36	1413.82	816.225	294.798	277.352	480.358	509.506	10.1609	10.7101	10.711	10.0919	8.20676	8.16389	9.02552	9.05187
ASHGA5P021670	0.0384068	2.79163	up	noncoding	ENST00000537724	RP11-612B6.2	GENCODE	172	chr12	-	26488796	26489883		AACTGGAATATTTGACTTAGACCCATTCCAATATGCTGTGATACACGACACGGTGCACCG	exon sense-overlapping	NM_002223	ITPR2	inositol 1,4,5-trisphosphate receptor type 2	-	26488284	26986131	770.385	297.967	9.69353	8.21242	1223.81	363.368	339.709	1154.66	386.668	374.425	207.666	223.111	10.5625	8.82019	8.81744	10.574	8.63082	8.63535	7.76747	7.81606
ASHGA5P016826	0.00911997	3.0407	up	noncoding	ENST00000434721	RP11-792A8.2	pseudogene	680	chr7	-	66280822	66298013		AGATGATATGGCCAAGGCCATTGGCATCTTGGAACCAGTCAAGATGCCGTACTCCAAGTT								13.2862	5.61101	4.06873	2.46433	7.43687	18.9375	19.0774	7.6929	5	5	5	7.44405	3.23948	4.71099	4.82371	3.50075	2.3466	2.35174	2.3454	2.81358
ASHGA5P017732	0.000793144	2.72548	up	noncoding	ENST00000445184	RP11-325F22.3	GENCODE	686	chr7	-	104622545	104653471		TTTTCTACTGTCCCTGCGCGAGGCTGAGTTATGAACTTCGGTTTGGTTTCTTTCTGCAAT	intergenic							602.185	269.526	9.54593	8.09942	771.004	458.712	442.98	736.042	248.36	265.982	280.061	283.7	9.9228	9.14222	9.17364	9.94504	7.92849	8.09856	8.20391	8.1667
ASHGA5P016330	0.00105757	3.19755	up	noncoding	ENST00000429398	RP5-1073O3.2	GENCODE	773	chr1	+	114355000	114366118		CCGCTGGGCGTTTTCCACAACATTTGGGAAGATTTACAAGGTATACTCCATTTAGGCAAA	natural antisense	NM_001193431	PTPN22	tyrosine-protein phosphatase non-receptor type 22 isoform 3	-	114356432	114414375	43.0967	18.7626	5.85732	4.18035	29.4558	59.7084	54.9752	28.2473	17.7582	21.108	16.5795	19.6047	5.35698	6.34613	6.31847	5.4077	4.09237	4.37837	4.04206	4.20861
ASHGA5P016330	0.00105757	3.19755	up	noncoding	ENST00000429398	RP5-1073O3.2	GENCODE	773	chr1	+	114355000	114366118		CCGCTGGGCGTTTTCCACAACATTTGGGAAGATTTACAAGGTATACTCCATTTAGGCAAA	natural antisense	NM_012411	PTPN22	tyrosine-protein phosphatase non-receptor type 22 isoform 2	-	114356432	114414375	43.0967	18.7626	5.85732	4.18035	29.4558	59.7084	54.9752	28.2473	17.7582	21.108	16.5795	19.6047	5.35698	6.34613	6.31847	5.4077	4.09237	4.37837	4.04206	4.20861
ASHGA5P016330	0.00105757	3.19755	up	noncoding	ENST00000429398	RP5-1073O3.2	GENCODE	773	chr1	+	114355000	114366118		CCGCTGGGCGTTTTCCACAACATTTGGGAAGATTTACAAGGTATACTCCATTTAGGCAAA	natural antisense	NM_015967	PTPN22	tyrosine-protein phosphatase non-receptor type 22 isoform 1	-	114356432	114414375	43.0967	18.7626	5.85732	4.18035	29.4558	59.7084	54.9752	28.2473	17.7582	21.108	16.5795	19.6047	5.35698	6.34613	6.31847	5.4077	4.09237	4.37837	4.04206	4.20861
ASHGA5P016330	0.00105757	3.19755	up	noncoding	ENST00000429398	RP5-1073O3.2	GENCODE	773	chr1	+	114355000	114366118		CCGCTGGGCGTTTTCCACAACATTTGGGAAGATTTACAAGGTATACTCCATTTAGGCAAA	natural antisense	NM_018364	RSBN1	round spermatid basic protein 1	-	114304453	114355070	43.0967	18.7626	5.85732	4.18035	29.4558	59.7084	54.9752	28.2473	17.7582	21.108	16.5795	19.6047	5.35698	6.34613	6.31847	5.4077	4.09237	4.37837	4.04206	4.20861
ASHGA5P045974	0.0114253	2.72785	up	noncoding	ENST00000425153	RP11-205K6.2	GENCODE	339	chr9	+	129289896	129292622		AAGGGATTCCACCCCCCATTCCAAGTCCCCTCCAAAAATATATATTGAAAGAAAACAAAA	intergenic							3319.72	1421.03	11.9355	10.4878	3216.22	3591.47	3435.73	3035.46	822.992	789.641	2009.5	2061.99	11.966	11.8875	11.9113	11.9772	9.79229	9.79056	11.1961	11.1721
ASHGA5P029497	0.000617777	2.56933	up	noncoding	ENST00000502430	CTD-2213F21.2	GENCODE	1213	chr14	+	31889963	31922089		CCACCATACTTGCTTACTTTAAACTTTGAAACAGGCAAATAGCTAAGGCCAATAACACTA	intronic antisense	NM_080664	C14orf126	probable D-tyrosyl-tRNA(Tyr) deacylase 2	-	31915242	31926680	13.9749	7.86799	4.31509	2.9537	15.8702	14.9249	10.7031	14.4015	10.9725	7.68744	6.96604	5.84601	4.42811	4.37949	4.02298	4.42979	3.43485	2.99646	2.82629	2.5572
ASHGA5P030509	8.05629e-07	14.2713	up	noncoding	uc001zvi.1	AK056686	UCSC_knowngene	2384	chr15	+	45742462	45771942		CGTCACTGCATGTGACTGATACCAAAAGAGAAAGGTTCTTTTAATTAATCTTTCCATACT	natural antisense	ENST00000261867	SLC30A4	solute carrier family 30 (zinc transporter), member 4 [Source:HGNC Symbol;Acc:11015]	-	45771808	45815005	53.8016	5.01677	6.21116	2.37611	67.3091	43.2389	40.4579	64.2003	5	5	5	5.06706	6.51054	5.89702	5.89431	6.54276	2.3466	2.35174	2.3454	2.46071
ASHGA5P021335	0.00898047	2.5503	up	noncoding	ENST00000530246	GOLGA8E	pseudogene	1959	chr15	+	23435157	23445459	ENST00000314246, ENST00000341390, ENST00000526079, ENST00000562938, NR_027024, NR_027411, NR_033351, NR_033353, NR_038843	ATGGCTCTCCCTGGGGAAGGTACGGGAGAGACACGGAGGAGAACATCTGGACAGTGAGGG								12.739	6.89469	4.10469	2.75402	18.024	7.0334	9.34453	16.5541	8.11701	5	6.25219	8.20955	4.62818	3.31351	3.84186	4.63519	3.024	2.35174	2.71289	2.92745
ASHGA5P039259	0.000138504	2.72129	up	noncoding	ENST00000445430	SDHAP2	GENCODE	4208	chr3	+	195384947	195413011		ACACAAGAGATGGCTTTTTGTACATTTTTGTGCTTAACTTACCACTGACTTCTTTTCAAG	intron sense-overlapping	ENST00000381954	MUC20	mucin 20, cell surface associated [Source:HGNC Symbol;Acc:23282]	+	195343315	195460421	1835.2	716.324	11.0555	9.61117	1465.32	2329.16	2222.12	1324.2	655.092	643.946	771.68	794.579	10.8249	11.2981	11.3189	10.7799	9.45123	9.48371	9.76576	9.74397
ASHGA5P042659	0.00027911	2.93034	up	noncoding	ENST00000458733	RP11-390P2.4	GENCODE	703	chr6	+	139015526	139018425	ENST00000428044, ENST00000432673, NR_033896	TGCTGCTTACTCAAGAAATACTAGTTGAGTGCCTGTGTGTTGGGCACTGGCTAGAGATAA	intergenic							165.851	80.6674	7.81061	6.25954	196.765	149.076	139.631	177.931	102.784	93.7105	63.3987	62.7762	8.02936	7.62416	7.61362	7.9753	6.59702	6.51482	5.99846	5.92786
ASHGA5P032368	0.000518842	8.80289	up	noncoding	uc002how.1	AL832615	UCSC_knowngene	1604	chr17	-	36332085	36333689	uc010cul.1	CGTATCCACACAATGGTAATTATTGAAATGAGAGACTCAAAAGAAGATGGAACGTGAACT	intergenic							67.3932	12.6999	6.55481	3.41684	62.625	71.222	72.3343	63.3917	19.3594	18.111	5	8.32925	6.41379	6.58561	6.69402	6.52584	4.21407	4.16117	2.3454	2.94672
ASHGA5P029370	0.00219736	3.08738	up	noncoding	ENST00000556073	RP11-614O9.1	GENCODE	543	chr14	-	105055357	105056184		GTGAGCCTGGGGAGCCTCAACTGTTAGCAGTCGAATCCTCTTTCTAATAAAATCTCACAT	natural antisense	NM_001008404	C14orf180	transmembrane protein C14orf180	+	105046055	105056183	198.285	88.8845	8.01146	6.38508	151.97	250.68	247.021	143.471	56.0833	121.069	81.0008	97.3844	7.66317	8.32663	8.38236	7.67366	5.71673	6.89495	6.35582	6.5728
ASHGA5P001407	0.000149296	3.84698	up	noncoding	NR_072998	PTK7	RefSeq	4040	chr6	+	43044005	43129458		ACCACGCTGGGGAGACCTCAAGCAGTTCCTGAGGATTTCCAAGAGCAAGGATGAAAAATT	exon sense-overlapping	NM_001270398	PTK7	inactive tyrosine-protein kinase 7 isoform e	+	43044551	43129458	63.7316	23.5306	6.44047	4.49675	79.8199	55.4524	42.7188	76.9354	24.7946	27.6113	21.9965	19.72	6.7525	6.2456	5.96845	6.79535	4.56501	4.75307	4.45015	4.21876
ASHGA5P001407	0.000149296	3.84698	up	noncoding	NR_072998	PTK7	RefSeq	4040	chr6	+	43044005	43129458		ACCACGCTGGGGAGACCTCAAGCAGTTCCTGAGGATTTCCAAGAGCAAGGATGAAAAATT	exon sense-overlapping	NM_002821	PTK7	inactive tyrosine-protein kinase 7 isoform a precursor	+	43044005	43129458	63.7316	23.5306	6.44047	4.49675	79.8199	55.4524	42.7188	76.9354	24.7946	27.6113	21.9965	19.72	6.7525	6.2456	5.96845	6.79535	4.56501	4.75307	4.45015	4.21876
ASHGA5P001407	0.000149296	3.84698	up	noncoding	NR_072998	PTK7	RefSeq	4040	chr6	+	43044005	43129458		ACCACGCTGGGGAGACCTCAAGCAGTTCCTGAGGATTTCCAAGAGCAAGGATGAAAAATT	exon sense-overlapping	NM_152880	PTK7	inactive tyrosine-protein kinase 7 isoform b precursor	+	43044005	43129458	63.7316	23.5306	6.44047	4.49675	79.8199	55.4524	42.7188	76.9354	24.7946	27.6113	21.9965	19.72	6.7525	6.2456	5.96845	6.79535	4.56501	4.75307	4.45015	4.21876
ASHGA5P001407	0.000149296	3.84698	up	noncoding	NR_072998	PTK7	RefSeq	4040	chr6	+	43044005	43129458		ACCACGCTGGGGAGACCTCAAGCAGTTCCTGAGGATTTCCAAGAGCAAGGATGAAAAATT	exon sense-overlapping	NM_152881	PTK7	inactive tyrosine-protein kinase 7 isoform c precursor	+	43044005	43129458	63.7316	23.5306	6.44047	4.49675	79.8199	55.4524	42.7188	76.9354	24.7946	27.6113	21.9965	19.72	6.7525	6.2456	5.96845	6.79535	4.56501	4.75307	4.45015	4.21876
ASHGA5P001407	0.000149296	3.84698	up	noncoding	NR_072998	PTK7	RefSeq	4040	chr6	+	43044005	43129458		ACCACGCTGGGGAGACCTCAAGCAGTTCCTGAGGATTTCCAAGAGCAAGGATGAAAAATT	exon sense-overlapping	NM_152882	PTK7	inactive tyrosine-protein kinase 7 isoform d precursor	+	43044005	43129458	63.7316	23.5306	6.44047	4.49675	79.8199	55.4524	42.7188	76.9354	24.7946	27.6113	21.9965	19.72	6.7525	6.2456	5.96845	6.79535	4.56501	4.75307	4.45015	4.21876
ASHGA5P020079	0.000121829	2.62047	up	noncoding	uc003jcp.4	LOC728613	UCSC_knowngene	3701	chr5	-	1597671	1634120	uc003jcr.3	GCTGACATTTCTTGCGCACGTGGACTCCCTTTAATCCAGTGACTGTCAGGTCGATCATAT	intergenic							5575.16	2189.58	12.6612	11.2713	5270.31	6220.54	5824.41	4985.36	1828.54	1744.03	2532.34	2653.39	12.6881	12.6252	12.6267	12.7048	11.0056	10.9928	11.5399	11.547
ASHGA5P020045	0.000760439	2.28494	up	noncoding	ENST00000507274	RP11-1023L17.1	pseudogene	458	chr5	-	34175926	34218448	ENST00000417194, ENST00000421064, ENST00000422506, ENST00000423913, ENST00000445682, ENST00000449061, ENST00000451837, ENST00000452737, ENST00000508260, ENST00000514048, NR_027026, uc002zxh.4, uc002zxi.4, uc002zxk.4, uc002zxl.4, uc002zxm.3, uc010gua.3	AGACAAGGGGGATCCACCTCTGATGTTCAGTGAAGAGTACCAGAAAAGTCTGCTAGAGCA								5117.9	2282.91	12.5413	11.3491	5886.38	4707.05	4324.78	5553.39	2503.08	2419.43	2078.06	2131.07	12.8433	12.2436	12.2253	12.853	11.4625	11.4716	11.2454	11.2171
ASHGA5P051839	5.32979e-05	3.40775	up	noncoding	ENST00000457233	SDHAP2	GENCODE	1279	chr3	+	195384932	195393553		GAGCAAAGAATACTATTGTTGCCACAGGGTAGGAATCTAATTTCTACTTTATTTCCTTTG	intron sense-overlapping	ENST00000381954	MUC20	mucin 20, cell surface associated [Source:HGNC Symbol;Acc:23282]	+	195343315	195460421	3184.74	1008.87	11.8831	10.1143	3260.74	3319.36	3094.7	3064.16	860.494	799.805	1184.25	1190.91	11.989	11.7793	11.7705	11.9938	9.85839	9.80906	10.4229	10.367
ASHGA5P017951	2.58655e-05	3.44213	up	noncoding	ENST00000447514	AC018642.1	GENCODE	578	chr7	-	131008535	131012981		TTACTCGGGAAGCCACTGCAGTTACCAAAGAGTATGTCGCTTATTGTCTAAGAGGTTGGA	intronic antisense	NM_001145354	MKLN1	muskelin isoform 1	+	130794854	131181398	16.8615	6.85873	4.58312	2.79982	20.9003	15.5047	12.7279	18.3131	6.22254	6.86944	5.93545	8.40749	4.84705	4.43677	4.26626	4.78241	2.71894	2.86294	2.6566	2.96081
ASHGA5P017951	2.58655e-05	3.44213	up	noncoding	ENST00000447514	AC018642.1	GENCODE	578	chr7	-	131008535	131012981		TTACTCGGGAAGCCACTGCAGTTACCAAAGAGTATGTCGCTTATTGTCTAAGAGGTTGGA	natural antisense	NM_013255	MKLN1	muskelin isoform 2	+	131012594	131181398	16.8615	6.85873	4.58312	2.79982	20.9003	15.5047	12.7279	18.3131	6.22254	6.86944	5.93545	8.40749	4.84705	4.43677	4.26626	4.78241	2.71894	2.86294	2.6566	2.96081
ASHGA5P018029	0.00591831	3.59963	up	noncoding	ENST00000448513	RP11-395B7.4	GENCODE	372	chr7	-	100657605	100660882		TCACTGGGCTGCGGCTGGGAAAAGTGAGACCCAGACGCTCCATCTCAGCTTCCCCATGTG	natural antisense	NM_001164462	MUC12	mucin-12 precursor	+	100612903	100662230	369.283	115.173	8.67314	6.82529	178.001	580.383	547.091	171.656	122.039	114.043	112.73	111.878	7.88669	9.43941	9.44261	7.92383	6.85594	6.80476	6.85611	6.78434
ASHGA5P035942	0.0144056	5.48781	up	noncoding	uc002sla.3	DQ588163	UCSC_knowngene	1121	chr2	+	74642573	74643694		GTGACAGATACTTAGTAGATGTTTGACCTAATAATTTTCATTAACAGCCCACTAACCACA	natural antisense	NM_001145054	C2orf81	uncharacterized protein C2orf81	-	74641302	74644844	411.571	75.7488	8.61909	6.16286	718.321	125.698	122.694	679.571	98.6465	87.48	60.9314	55.9373	9.82104	7.38618	7.43811	9.83102	6.53727	6.41413	5.94152	5.75851
ASHGA5P028830	0.0084698	4.84339	up	noncoding	NR_046551	DLEU7-AS1	RefSeq	1824	chr13	+	51381990	51424041		TGTCTGTCTGTGCTAGGAAAACAAGAGAAGCCAACAGATGTGTTTATTTTATTTGTTTGA	intronic antisense	NM_198989	DLEU7	leukemia-associated protein 7	-	51286758	51417885	170.253	39.66	7.52149	5.24548	287.366	63.4978	67.2921	262.854	44.4223	45.0499	34.8592	34.3085	8.54816	6.43141	6.59613	8.51027	5.38279	5.44652	5.11616	5.03644
ASHGA5P043025	0.0196081	3.17522	up	noncoding	ENST00000569883	RP11-111K18.2	GENCODE	1368	chr7	-	42940870	42942238		CACCTCCAATAACATCAAATGAACCTTTTAGGAGGAAGATTCTATCTTGTGAGTACTATA	intergenic							30.1254	14.0216	5.30169	3.63484	44.0537	15.4874	20.8176	40.143	21.6965	16.8485	5.92416	11.617	5.92691	4.43505	4.95002	5.89479	4.37663	4.05976	2.65541	3.44756
ASHGA5P018335	0.00103915	2.95175	up	noncoding	ENST00000452249	AC003075.4	GENCODE	441	chr7	-	17325902	17338070		CATTTAACAGTGTTGTGAACCACTTGTCATGGGATAACCAAAATTAAACCTGGAATCGCA	bidirectional	NM_001621	AHR	aryl hydrocarbon receptor precursor	+	17338275	17385775	710.681	306.313	9.79426	8.23269	673.411	799.276	735.766	634.273	223.309	219.18	383.305	399.458	9.72845	9.87564	9.84244	9.73051	7.76553	7.79513	8.68604	8.68406
ASHGA5P056281	0.00112185	3.42374	up	noncoding	TCONS_00001737	XLOC_001110	LincRNAs identified by Cabili et al	363	chr1	-	180121716	180123589		ATGAGACGTTGTGAATTAGATGGTCCCAGGAACTCACAGTATGCTCTAAAAAGGAGAGGG	intergenic							20.1401	8.21094	4.7971	3.02152	26.0507	14.8653	13.6001	26.0444	9.89378	7.66846	9.48746	5.79406	5.17342	4.37348	4.35177	5.28971	3.30309	2.993	3.24087	2.54913
ASHGA5P036532	0.0461124	2.06484	up	noncoding	TCONS_00027231	XLOC_013270	LincRNAs identified by Cabili et al	337	chr19	-	23086797	23097056		CAGATTCATCAAGTCAGGCCCAAAATAGTAGACGTGACAGCACATTCCTACACTGAGAAG	intergenic							15.3476	11.8462	4.44581	3.39978	13.2685	15.4675	18.1526	14.5017	5.35435	6.90485	15.8787	19.2469	4.15532	4.43273	4.75608	4.4391	2.57339	2.86817	3.97567	4.18188
ASHGA5P017713	0.000294409	2.85461	up	noncoding	NR_036693	CLEC2D	RefSeq	5255	chr12	+	9822303	9852151		TATCTAAGAGGTTTCCTATCCTGGGAGCAGGAGAGTGTGCCTATTTGAATGACAAAGGTG	exon sense-overlapping	NM_001004419	CLEC2D	C-type lectin domain family 2 member D isoform 2	+	9822303	9852151	489.044	222.869	9.29326	7.77997	507.315	509.436	464.181	475.245	279.746	272.859	164.785	174.087	9.33333	9.27741	9.23506	9.32725	8.11939	8.13628	7.4199	7.4443
ASHGA5P017713	0.000294409	2.85461	up	noncoding	NR_036693	CLEC2D	RefSeq	5255	chr12	+	9822303	9852151		TATCTAAGAGGTTTCCTATCCTGGGAGCAGGAGAGTGTGCCTATTTGAATGACAAAGGTG	exon sense-overlapping	NM_001197317	CLEC2D	C-type lectin domain family 2 member D isoform 3	+	9822303	9852151	489.044	222.869	9.29326	7.77997	507.315	509.436	464.181	475.245	279.746	272.859	164.785	174.087	9.33333	9.27741	9.23506	9.32725	8.11939	8.13628	7.4199	7.4443
ASHGA5P017713	0.000294409	2.85461	up	noncoding	NR_036693	CLEC2D	RefSeq	5255	chr12	+	9822303	9852151		TATCTAAGAGGTTTCCTATCCTGGGAGCAGGAGAGTGTGCCTATTTGAATGACAAAGGTG	exon sense-overlapping	NM_001197318	CLEC2D	C-type lectin domain family 2 member D isoform 4	+	9822303	9852151	489.044	222.869	9.29326	7.77997	507.315	509.436	464.181	475.245	279.746	272.859	164.785	174.087	9.33333	9.27741	9.23506	9.32725	8.11939	8.13628	7.4199	7.4443
ASHGA5P017713	0.000294409	2.85461	up	noncoding	NR_036693	CLEC2D	RefSeq	5255	chr12	+	9822303	9852151		TATCTAAGAGGTTTCCTATCCTGGGAGCAGGAGAGTGTGCCTATTTGAATGACAAAGGTG	exon sense-overlapping	NM_001197319	CLEC2D	C-type lectin domain family 2 member D isoform 5	+	9822303	9852151	489.044	222.869	9.29326	7.77997	507.315	509.436	464.181	475.245	279.746	272.859	164.785	174.087	9.33333	9.27741	9.23506	9.32725	8.11939	8.13628	7.4199	7.4443
ASHGA5P017713	0.000294409	2.85461	up	noncoding	NR_036693	CLEC2D	RefSeq	5255	chr12	+	9822303	9852151		TATCTAAGAGGTTTCCTATCCTGGGAGCAGGAGAGTGTGCCTATTTGAATGACAAAGGTG	exon sense-overlapping	NM_013269	CLEC2D	C-type lectin domain family 2 member D isoform 1	+	9822303	9852151	489.044	222.869	9.29326	7.77997	507.315	509.436	464.181	475.245	279.746	272.859	164.785	174.087	9.33333	9.27741	9.23506	9.32725	8.11939	8.13628	7.4199	7.4443
ASHGA5P015412	0.000558717	6.82323	up	noncoding	ENST00000420070	RP11-216C10.1	GENCODE	795	chr20	-	22528308	22541562		AATGCAGCAGCCACACGTATTTTCCTGTCATGAAGATTTTCTTTAATAAAGCTGCAAGTT	intergenic							84.2504	15.7328	6.7039	3.93345	125.283	47.4072	42.2002	122.111	14.5665	15.0554	17.2557	16.0536	7.39239	6.02906	5.95111	7.44305	3.82331	3.89879	4.09706	3.91465
ASHGA5P056371	0.000596845	5.42398	up	noncoding	TCONS_00003800	XLOC_001595	LincRNAs identified by Cabili et al	357	chr2	+	102604420	102605462		ATTGGGACTATTGGTGGGAGAAAGAAGCAGAAGGAGATCCTGGAACCAAAAACACTTCAG	intergenic							46.7371	11.7941	5.93849	3.49914	30.2514	64.2651	65.0648	27.3673	9.33564	8.8636	15.2408	13.7365	5.39418	6.44768	6.54955	5.36255	3.21348	3.17743	3.91433	3.69132
ASHGA5P028764	0.0141299	2.00347	up	noncoding	ENST00000418076	RP11-37E23.5	GENCODE	437	chr13	+	32872290	32872849		TATCACTCTAATAAGGTGATATCTGAGGAGAGATCTGAATGAAGTGAGGATACAATGGAT	intergenic							556.812	345.829	9.45142	8.44893	675.551	457.834	430.276	663.586	440.986	431.898	247.731	262.702	9.73158	9.14036	9.14071	9.79304	8.8381	8.8607	8.03514	8.06177
ASHGA5P019438	0.00546238	2.25129	up	noncoding	NR_046443	CEP41	RefSeq	6410	chr7	-	130033611	130081051		GGAAATCCAGTGTCATCAGTGGTGTTGGGGAACTGGATCTAGACAAAGGGCCAGTGAAGA	exon sense-overlapping	NM_001257158	CEP41	centrosomal protein of 41 kDa isoform 2	-	130033611	130081051	82.8913	50.4465	6.77346	5.6027	57.5144	113.282	106.915	53.8542	55.6803	51.2912	45.8209	48.9935	6.29956	7.24452	7.24856	6.30118	5.70703	5.63039	5.51523	5.55815
ASHGA5P019438	0.00546238	2.25129	up	noncoding	NR_046443	CEP41	RefSeq	6410	chr7	-	130033611	130081051		GGAAATCCAGTGTCATCAGTGGTGTTGGGGAACTGGATCTAGACAAAGGGCCAGTGAAGA	exon sense-overlapping	NM_001257159	CEP41	centrosomal protein of 41 kDa isoform 3	-	130033611	130081051	82.8913	50.4465	6.77346	5.6027	57.5144	113.282	106.915	53.8542	55.6803	51.2912	45.8209	48.9935	6.29956	7.24452	7.24856	6.30118	5.70703	5.63039	5.51523	5.55815
ASHGA5P019438	0.00546238	2.25129	up	noncoding	NR_046443	CEP41	RefSeq	6410	chr7	-	130033611	130081051		GGAAATCCAGTGTCATCAGTGGTGTTGGGGAACTGGATCTAGACAAAGGGCCAGTGAAGA	exon sense-overlapping	NM_001257160	CEP41	centrosomal protein of 41 kDa isoform 4	-	130058874	130081051	82.8913	50.4465	6.77346	5.6027	57.5144	113.282	106.915	53.8542	55.6803	51.2912	45.8209	48.9935	6.29956	7.24452	7.24856	6.30118	5.70703	5.63039	5.51523	5.55815
ASHGA5P019438	0.00546238	2.25129	up	noncoding	NR_046443	CEP41	RefSeq	6410	chr7	-	130033611	130081051		GGAAATCCAGTGTCATCAGTGGTGTTGGGGAACTGGATCTAGACAAAGGGCCAGTGAAGA	exon sense-overlapping	NM_018718	CEP41	centrosomal protein of 41 kDa isoform 1	-	130033611	130081051	82.8913	50.4465	6.77346	5.6027	57.5144	113.282	106.915	53.8542	55.6803	51.2912	45.8209	48.9935	6.29956	7.24452	7.24856	6.30118	5.70703	5.63039	5.51523	5.55815
ASHGA5P031667	0.0156714	2.08345	up	noncoding	uc002dyu.3	ZNF785	UCSC_knowngene	1475	chr16	+	30583575	30595168		TAAAAGCAAATGCCATGGTCTGCAGGTTAACACAAGAAGGCCCTGAGCACTGGAGATAAT	natural antisense	NM_001024683	ZNF688	zinc finger protein 688 isoform b	-	30581018	30583728	50.8448	35.4467	6.105	5.04602	64.9055	36.9121	35.4964	66.0651	43.4963	44.7319	24.6395	28.9192	6.46399	5.67119	5.70252	6.5823	5.35104	5.43626	4.61279	4.78401
ASHGA5P031667	0.0156714	2.08345	up	noncoding	uc002dyu.3	ZNF785	UCSC_knowngene	1475	chr16	+	30583575	30595168		TAAAAGCAAATGCCATGGTCTGCAGGTTAACACAAGAAGGCCCTGAGCACTGGAGATAAT	natural antisense	NM_145271	ZNF688	zinc finger protein 688 isoform a	-	30581018	30583728	50.8448	35.4467	6.105	5.04602	64.9055	36.9121	35.4964	66.0651	43.4963	44.7319	24.6395	28.9192	6.46399	5.67119	5.70252	6.5823	5.35104	5.43626	4.61279	4.78401
ASHGA5P031667	0.0156714	2.08345	up	noncoding	uc002dyu.3	ZNF785	UCSC_knowngene	1475	chr16	+	30583575	30595168		TAAAAGCAAATGCCATGGTCTGCAGGTTAACACAAGAAGGCCCTGAGCACTGGAGATAAT	natural antisense	NM_152458	ZNF785	zinc finger protein 785	-	30591993	30597092	50.8448	35.4467	6.105	5.04602	64.9055	36.9121	35.4964	66.0651	43.4963	44.7319	24.6395	28.9192	6.46399	5.67119	5.70252	6.5823	5.35104	5.43626	4.61279	4.78401
ASHGA5P026763	0.0120305	3.81343	up	noncoding	AK023412		LincRNAs identified by Khalil et al	2654	chr6	+	151712944	151715126		TTCAAGGCATGCTAACTTGGTTGTGATGTCTAACCCATTTTGGTTTACACAGTCTGACCA	intergenic							205.912	62.8312	7.84713	5.91603	340.067	88.3207	89.6268	305.634	51.4104	55.0971	73.1916	71.6257	8.7797	6.88929	6.99672	8.72279	5.59105	5.73782	6.21248	6.12279
ASHGA5P033718	0.0454493	6.662	up	noncoding	ENST00000580684	RP11-835E18.2	GENCODE	1009	chr18	+	5238548	5243910	NR_015389, uc002kmp.3, uc010dko.3	TTCCTTGATGGAGAACTATCAAAGCAGTCAAAGCTATCAAAATAAAAAAGAATTCTGATT	intergenic							554.687	159.728	9.27143	6.53547	884.468	274.261	261.715	798.304	26.4806	33.8911	285.11	293.428	10.1165	8.44553	8.45897	10.0647	4.6538	5.03856	8.23105	8.21848
ASHGA5P046096	6.99593e-05	2.71833	up	noncoding	uc011mhl.1	AK097803	UCSC_knowngene	1681	chrX	-	3782438	3799884	NR_034031	ATCTCGACCTGCCAAGTATACAGCTAAAGCTGAGTTCATAAAAAGGGATGATTTGGCCGA	intergenic							150.835	76.3975	7.65753	6.21481	123.481	189.013	169.948	120.898	80.018	77.8074	71.0045	76.7603	7.37234	7.94509	7.87997	7.43274	6.22762	6.23754	6.16911	6.22499
ASHGA5P057337	0.0496046	2.39137	up	noncoding	TCONS_00016139	XLOC_007531	LincRNAs identified by Cabili et al	657	chr9	+	118426661	118454445		AAGTTCAACAAGTCGGTGGGCAGAAGTCTAAAATCAAGGTGTCAGCAGTGTGGAATCCTT	intergenic							17.1338	9.57165	4.41727	3.15943	9.63745	28.4906	21.5114	8.89567	5.65344	15.7131	8.38747	8.5326	3.64691	5.30337	4.99712	3.72168	2.62721	3.95619	3.0725	2.98183
ASHGA5P053422	0.0313142	2.68113	up	noncoding	ENST00000458220	GAS5	GENCODE	469	chr1	-	173835353	173837125	ENST00000421068	GAAAATGTGAAAACAGATACTATGATGGTTGCATAGTTCAGCAGATTTAATCATGAAGAG	bidirectional	NM_001122770	ZBTB37	zinc finger and BTB domain-containing protein 37 isoform a	+	173837492	173855774	138.546	78.9915	7.51096	6.08812	102.044	182.082	171.362	98.697	39.151	43.2651	116.478	117.072	7.10196	7.89559	7.89302	7.15329	5.20315	5.39249	6.90506	6.85179
ASHGA5P053422	0.0313142	2.68113	up	noncoding	ENST00000458220	GAS5	GENCODE	469	chr1	-	173835353	173837125	ENST00000421068	GAAAATGTGAAAACAGATACTATGATGGTTGCATAGTTCAGCAGATTTAATCATGAAGAG	bidirectional	NM_032522	ZBTB37	zinc finger and BTB domain-containing protein 37 isoform b	+	173837492	173842778	138.546	78.9915	7.51096	6.08812	102.044	182.082	171.362	98.697	39.151	43.2651	116.478	117.072	7.10196	7.89559	7.89302	7.15329	5.20315	5.39249	6.90506	6.85179
ASHGA5P042974	0.00155793	2.70249	up	noncoding	TCONS_00019671	XLOC_009475	LincRNAs identified by Cabili et al	932	chr11	-	65582236	65585481		CCAAAACTCACAGATAAGAGACTTGGGTTATTAGGGCAGATGCCAGAAGTCATGGGATCT	intergenic							20.8929	11.4485	4.87958	3.44529	26.5961	16.3728	16.5303	24.0724	13.956	13.7011	9.35534	8.78172	5.2034	4.51027	4.62818	5.17646	3.76112	3.77215	3.2223	3.02557
ASHGA5P050739	0.0203846	3.13531	up	noncoding	ENST00000523895	OSGEPL1-AS1	GENCODE	567	chr2	+	190627564	190630053		TTCCTTTATGCTAGGAACTTTATTAGTATAAGGATACAGATAAGGTCCATTCTCTGTTCT	natural antisense	NM_022353	OSGEPL1	probable tRNA threonylcarbamoyladenosine biosynthesis protein OSGEPL1	-	190611385	190627924	94.2901	45.1033	6.91723	5.26863	137.165	57.2537	56.6888	126.053	66.9616	64.3969	23.9509	25.1036	7.52504	6.29088	6.36385	7.48917	5.97071	5.95897	4.56821	4.57662
ASHGA5P027585	0.00492942	3.28889	up	noncoding	AA372893		LincRNAs identified by Khalil et al	262	chr9	+	97066816	97067079		TTATCAACACATTTTCACTGAAGCCATTTTGCCTCAGCGAGTTATCCAGTGGCCAGAGCT	intergenic							65.6886	26.6557	6.38876	4.67116	95.647	39.6813	36.3666	91.0595	20.6851	23.5032	28.9559	33.4787	7.00729	5.77497	5.73932	7.03347	4.30921	4.52698	4.84773	5.00073
ASHGA5P058274	0.00394525	3.34383	up	noncoding	TCONS_00029073	XLOC_013995	LincRNAs identified by Cabili et al	4150	chr21	-	10196441	10200844		ATGGTAGGGAGGAATTAGGTGTGTTCTTTGTTAAGCAGGTAGTCTTATTTGTGGGATAGT	intergenic							37.1073	14.7906	5.57903	3.83752	57.2149	21.2106	21.3845	48.6191	15.9139	14.8681	12.1509	16.2292	6.29174	4.87665	4.9885	6.15922	3.94575	3.87834	3.59446	3.93155
ASHGA5P030271	0.00738072	3.21465	up	noncoding	ENST00000562894	CTD-2313J17.5	GENCODE	1736	chr15	-	93322986	93324722		GTACATTTAAAGAGGCAATGCTACTGGGATTATGTAGGTTCTAACTCATTTTAACAAGGG	intron sense-overlapping	ENST00000557398	FAM174B	family with sequence similarity 174, member B [Source:HGNC Symbol;Acc:34339]	-	93160677	93353028	140.245	55.4978	7.41688	5.73221	203.146	78.5046	71.9047	207.425	61.3789	62.8371	51.6563	46.1191	8.07004	6.7245	6.68366	8.18931	5.84471	5.92293	5.69756	5.46365
ASHGA5P041839	8.07262e-08	6.78744	up	noncoding	ENST00000562471	RP11-7K24.3	GENCODE	2022	chr6	-	42059975	42061997		GAACCCAGTCACTTTGCTGTTTTTCTGCCCACAAGTTTCTCTAATAAATCTTATTCTATG	intergenic							2687.97	444.142	11.6289	8.86606	2666.35	2910.13	2683.62	2491.77	507.833	469.655	392.172	406.908	11.674	11.595	11.5711	11.6755	9.04437	8.98297	8.72205	8.71484
ASHGA5P041599	0.0388558	2.22797	up	noncoding	NR_048577	ADAM15	RefSeq	3138	chr1	+	155023747	155035252	NR_048578, NR_048579	GCGAGATGCCCCCTCAGTGCATGAGGGCACATATCCCGGTGGTGCCTTTAATGGTGACAG	exon sense-overlapping	NM_001261464	ADAM15	disintegrin and metalloproteinase domain-containing protein 15 isoform 7 preproprotein	+	155023747	155035252	279.026	172.699	8.47557	7.31985	364.557	201.407	188.076	362.063	114.149	103.25	232.574	240.825	8.88121	8.03665	8.02429	8.96015	6.75256	6.65819	7.93772	7.93091
ASHGA5P041599	0.0388558	2.22797	up	noncoding	NR_048577	ADAM15	RefSeq	3138	chr1	+	155023747	155035252	NR_048578, NR_048579	GCGAGATGCCCCCTCAGTGCATGAGGGCACATATCCCGGTGGTGCCTTTAATGGTGACAG	exon sense-overlapping	NM_001261465	ADAM15	disintegrin and metalloproteinase domain-containing protein 15 isoform 8 preproprotein	+	155023747	155035252	279.026	172.699	8.47557	7.31985	364.557	201.407	188.076	362.063	114.149	103.25	232.574	240.825	8.88121	8.03665	8.02429	8.96015	6.75256	6.65819	7.93772	7.93091
ASHGA5P041599	0.0388558	2.22797	up	noncoding	NR_048577	ADAM15	RefSeq	3138	chr1	+	155023747	155035252	NR_048578, NR_048579	GCGAGATGCCCCCTCAGTGCATGAGGGCACATATCCCGGTGGTGCCTTTAATGGTGACAG	exon sense-overlapping	NM_001261466	ADAM15	disintegrin and metalloproteinase domain-containing protein 15 isoform 9 preproprotein	+	155023747	155031159	279.026	172.699	8.47557	7.31985	364.557	201.407	188.076	362.063	114.149	103.25	232.574	240.825	8.88121	8.03665	8.02429	8.96015	6.75256	6.65819	7.93772	7.93091
ASHGA5P041599	0.0388558	2.22797	up	noncoding	NR_048577	ADAM15	RefSeq	3138	chr1	+	155023747	155035252	NR_048578, NR_048579	GCGAGATGCCCCCTCAGTGCATGAGGGCACATATCCCGGTGGTGCCTTTAATGGTGACAG	exon sense-overlapping	NM_003815	ADAM15	disintegrin and metalloproteinase domain-containing protein 15 isoform 2 preproprotein	+	155023747	155035252	279.026	172.699	8.47557	7.31985	364.557	201.407	188.076	362.063	114.149	103.25	232.574	240.825	8.88121	8.03665	8.02429	8.96015	6.75256	6.65819	7.93772	7.93091
ASHGA5P041599	0.0388558	2.22797	up	noncoding	NR_048577	ADAM15	RefSeq	3138	chr1	+	155023747	155035252	NR_048578, NR_048579	GCGAGATGCCCCCTCAGTGCATGAGGGCACATATCCCGGTGGTGCCTTTAATGGTGACAG	exon sense-overlapping	NM_207191	ADAM15	disintegrin and metalloproteinase domain-containing protein 15 isoform 1 preproprotein	+	155023747	155035252	279.026	172.699	8.47557	7.31985	364.557	201.407	188.076	362.063	114.149	103.25	232.574	240.825	8.88121	8.03665	8.02429	8.96015	6.75256	6.65819	7.93772	7.93091
ASHGA5P041599	0.0388558	2.22797	up	noncoding	NR_048577	ADAM15	RefSeq	3138	chr1	+	155023747	155035252	NR_048578, NR_048579	GCGAGATGCCCCCTCAGTGCATGAGGGCACATATCCCGGTGGTGCCTTTAATGGTGACAG	exon sense-overlapping	NM_207194	ADAM15	disintegrin and metalloproteinase domain-containing protein 15 isoform 3 preproprotein	+	155023747	155035252	279.026	172.699	8.47557	7.31985	364.557	201.407	188.076	362.063	114.149	103.25	232.574	240.825	8.88121	8.03665	8.02429	8.96015	6.75256	6.65819	7.93772	7.93091
ASHGA5P041599	0.0388558	2.22797	up	noncoding	NR_048577	ADAM15	RefSeq	3138	chr1	+	155023747	155035252	NR_048578, NR_048579	GCGAGATGCCCCCTCAGTGCATGAGGGCACATATCCCGGTGGTGCCTTTAATGGTGACAG	exon sense-overlapping	NM_207195	ADAM15	disintegrin and metalloproteinase domain-containing protein 15 isoform 4 preproprotein	+	155023747	155035252	279.026	172.699	8.47557	7.31985	364.557	201.407	188.076	362.063	114.149	103.25	232.574	240.825	8.88121	8.03665	8.02429	8.96015	6.75256	6.65819	7.93772	7.93091
ASHGA5P041599	0.0388558	2.22797	up	noncoding	NR_048577	ADAM15	RefSeq	3138	chr1	+	155023747	155035252	NR_048578, NR_048579	GCGAGATGCCCCCTCAGTGCATGAGGGCACATATCCCGGTGGTGCCTTTAATGGTGACAG	exon sense-overlapping	NM_207196	ADAM15	disintegrin and metalloproteinase domain-containing protein 15 isoform 5 preproprotein	+	155023747	155035252	279.026	172.699	8.47557	7.31985	364.557	201.407	188.076	362.063	114.149	103.25	232.574	240.825	8.88121	8.03665	8.02429	8.96015	6.75256	6.65819	7.93772	7.93091
ASHGA5P041599	0.0388558	2.22797	up	noncoding	NR_048577	ADAM15	RefSeq	3138	chr1	+	155023747	155035252	NR_048578, NR_048579	GCGAGATGCCCCCTCAGTGCATGAGGGCACATATCCCGGTGGTGCCTTTAATGGTGACAG	exon sense-overlapping	NM_207197	ADAM15	disintegrin and metalloproteinase domain-containing protein 15 isoform 6 preproprotein	+	155023747	155035252	279.026	172.699	8.47557	7.31985	364.557	201.407	188.076	362.063	114.149	103.25	232.574	240.825	8.88121	8.03665	8.02429	8.96015	6.75256	6.65819	7.93772	7.93091
ASHGA5P021432	0.0263253	3.07703	up	noncoding	uc002ecl.4	KIAA0664L3	UCSC_knowngene	1580	chr16	+	31711933	31718745		CCGCGAGATGGATGGGTCTTCCATGATACTGAAGGGAGAGCCACATGTTGATGCCCAGGA	intergenic							76.4879	29.6702	6.44934	4.8278	126.589	36.2206	28.1994	114.942	29.5098	35.3733	23.8333	29.9643	7.40639	5.64607	5.38359	7.36131	4.80603	5.10732	4.56173	4.83613
ASHGA5P026599	0.00239942	2.31635	up	noncoding	ENST00000528242	UNC93B6	pseudogene	690	chr11	+	71314306	71318638	ENST00000525262, NM_030930	GACTCGGCCGCCGGCCCTGCCCGTAGGAACAGGCGCAGGGGGGCGACTGGCCAGAGGAGC								81.198	50.7647	6.78869	5.57684	65.6672	101.286	93.4287	64.4103	59.5624	63.7921	42.0695	37.6349	6.47749	7.07932	7.05148	6.54648	5.80204	5.94592	5.39418	5.16522
ASHGA5P055849	0.000501987	52.9555	up	noncoding	NR_047026	LINC00443	RefSeq	1236	chr13	+	107306227	107324528		TCTCATCCCATATATAATATTATATAATGCATACGTAATAAAAGACATTCACTATTATTA	intergenic							467.816	7.89398	8.58785	2.86114	111.006	843.419	813.7	103.14	5	5	11.4185	10.1574	7.22768	9.93731	9.97146	7.21495	2.3466	2.35174	3.50331	3.24292
ASHGA5P039758	0.00297122	4.14301	up	noncoding	uc001eby.1	AX747733	UCSC_knowngene	2559	chr1	+	112938880	112941439		TGGCACAATTTGTTAGTATAAACGGCCTACTTGTTGTCTTCATTTAACTTGATTTTCCCC	exon sense-overlapping	NM_018704	CTTNBP2NL	CTTNBP2 N-terminal-like protein	+	112938799	113003786	1312.43	333.392	10.4403	8.38961	705.487	2025.66	1856.5	662.074	262.493	261.953	410.481	398.641	9.79025	11.1085	11.0734	9.78899	8.01363	8.07305	8.79054	8.68122
ASHGA5P039029	0.00171775	2.31824	up	noncoding	uc003ern.3	BC038725	UCSC_knowngene	1101	chr3	+	137493369	137499719	ENST00000478772	CTTAGTGATGCTAATGAATATAATTCCTGATCTGAAATTACCTGCACTTTATTTGGCTCC	intergenic							12.1544	7.21924	4.07171	2.85868	11.8614	17.632	9.77478	9.34941	6.816	7.79165	5.01626	9.25306	3.98196	4.6095	3.89579	3.79958	2.80883	3.01415	2.50701	3.10473
ASHGA5P051663	0.00981561	2.94151	up	noncoding	ENST00000506593	RPL32P3	GENCODE	498	chr3	-	129115038	129118498		CAATGTCAAGGAGCTGAGAGTGCTGCTGATATGCAACAAGTGAGTTGGGTCCATCTCTGG	intergenic							29406	11451.5	15.0499	13.4934	28798.2	32362.1	29781.2	26682.5	6246.74	5956.28	16598.1	17005	15.109	15	15	15.0907	12.772	12.77	14.228	14.2033
ASHGA5P036086	0.0384758	2.03489	up	noncoding	uc002tji.1	AK123617	UCSC_knowngene	3471	chr2	+	113963502	113966973		CTAATTTATGGCATGCATATCATATGAGCAGTCTCAAATCCTCCCCAGAACAAGGTGAGG	intergenic							4842.79	2463.03	12.428	11.403	6261.64	3682.44	3509.65	5917.42	3239.17	3112.87	1720.57	1779.48	12.9228	11.9147	11.9391	12.9353	11.8505	11.8512	10.9641	10.9463
ASHGA5P015548	0.00793212	3.07462	up	noncoding	ENST00000421275	RP11-148G20.1	GENCODE	196	chr3	+	48701208	48706607		GAAGACCAGGAGACGGGAGCTGGAGTGCAGTGGCTGTTCACAAGCGTGAAAGCAAAGATT	intronic antisense	ENST00000341520	NCKIPSD	NCK interacting protein with SH3 domain [Source:HGNC Symbol;Acc:15486]	-	48701363	48723334	71.7994	36.6035	6.63109	5.01068	85.0944	62.9005	58.0824	81.1202	23.283	18.5372	51.5485	53.0454	6.84545	6.41775	6.39401	6.86716	4.4759	4.19538	5.69346	5.678
ASHGA5P054299	0.000298438	3.23322	up	noncoding	ENST00000454631	RP11-295G20.2	GENCODE	458	chr1	-	231658262	231664302	ENST00000416221	TCTACAAGCCTCACAGCATGCACTGTTACTAAAAAGACGATGCGTCCTCCTGGACCTGAG	natural antisense	ENST00000366639	TSNAX	translin-associated factor X [Source:HGNC Symbol;Acc:12380]	+	231664286	231702270	1569.37	563.342	10.8893	9.19637	1533.93	1743.71	1586.33	1413.53	447.835	402.256	691.129	712.149	10.8978	10.9147	10.8741	10.8707	8.8603	8.75138	9.59545	9.57836
ASHGA5P056574	0.0107411	2.41465	up	noncoding	TCONS_00006196	XLOC_002793	LincRNAs identified by Cabili et al	355	chr3	+	125485333	125505694		ACCGGCACCCAGACAGGTGGCGACGGCAGAGGAGAAGGAAAATACATGTACAGCCAACTT	intergenic							730.996	385.538	9.82871	8.5569	850.557	628.731	592.934	851.764	268.715	248.876	505.182	519.377	10.0641	9.55003	9.55209	10.1486	8.05226	7.99148	9.10458	9.07927
ASHGA5P043146	0.00135898	3.78434	up	noncoding	uc011kft.1	PMS2L14	UCSC_knowngene	455	chr7	-	74945216	74954922	ENST00000529061, NR_003613, NR_003614, NR_023383, NR_027775, NR_027776, NR_028058, uc003txh.4, uc003txn.4, uc003uca.4, uc003uui.2, uc010lbw.2, uc010lgv.1, uc011kep.2, uc011kfp.2, uc011kfq.2, uc011kfr.1, uc011kfv.1	CTCCTTGGAGGACAACGTGATCACTGTATTCAGCTCTGTCAAGAATGGTCCAGGTTCTTC	intergenic							4156.24	1240.65	12.2444	10.3244	3883.6	4652.51	4379.72	3709.14	796.643	749.785	1698.6	1717.58	12.2379	12.2353	12.2393	12.2653	9.74782	9.71789	10.9403	10.8916
ASHGA5P055143	0.00192284	2.1391	up	noncoding	ENST00000419895	RP11-356J5.12	GENCODE	1711	chr11	+	112160923	112163444		GAGTAAAATTTTCATCTAAGTGTTTTCCATATAAAAACTCTGTCAGCTACTGCTCCATTG	intergenic							28.6438	19.3593	5.32646	4.22946	28.4963	20.0977	37.5992	28.3819	18.7679	18.0456	19.2464	21.3772	5.30443	4.797	5.78933	5.41508	4.16957	4.15605	4.25433	4.33787
ASHGA5P018845	0.00606303	2.76284	up	noncoding	uc003rsi.3	HLA-F-AS1	UCSC_knowngene	2730	chr6	-	29702965	29716826		GGCCAGAAAGGAGGAAGAGGAGATAAATATATGAAGGTGCTGTTTGGCACAGAATTTAAT	natural antisense	ENST00000440587	HLA-F	major histocompatibility complex, class I, F [Source:HGNC Symbol;Acc:4963]	+	29691218	29706234	20.2663	10.6826	4.80609	3.33994	23.4048	15.3961	13.682	28.5821	8.55272	6.22754	13.8901	14.0602	5.01353	4.42591	4.36079	5.42413	3.09474	2.7615	3.77998	3.72353
ASHGA5P043409	1.33834e-05	2.82913	up	noncoding	ENST00000488041	RP4-798C17.6	GENCODE	558	chr7	-	144008975	144053274	ENST00000498693	AGTATGCAAATACCTATGGAGATACATAAGGAAAGGCCCCGGCCTGGTTAAGGAAAAGGA	intronic antisense	NM_001001802	OR2A42	olfactory receptor 2A1/2A42	+	144015217	144016150	31.5789	16.509	5.49637	3.99601	34.7666	31.3786	27.1381	33.0324	15.5648	13.9527	16.5836	19.9347	5.58905	5.44148	5.33041	5.62454	3.91465	3.79267	4.04242	4.23431
ASHGA5P043409	1.33834e-05	2.82913	up	noncoding	ENST00000488041	RP4-798C17.6	GENCODE	558	chr7	-	144008975	144053274	ENST00000498693	AGTATGCAAATACCTATGGAGATACATAAGGAAAGGCCCCGGCCTGGTTAAGGAAAAGGA	intronic antisense	NM_001005287	OR2A1	olfactory receptor 2A1/2A42	+	144015217	144016150	31.5789	16.509	5.49637	3.99601	34.7666	31.3786	27.1381	33.0324	15.5648	13.9527	16.5836	19.9347	5.58905	5.44148	5.33041	5.62454	3.91465	3.79267	4.04242	4.23431
ASHGA5P043409	1.33834e-05	2.82913	up	noncoding	ENST00000488041	RP4-798C17.6	GENCODE	558	chr7	-	144008975	144053274	ENST00000498693	AGTATGCAAATACCTATGGAGATACATAAGGAAAGGCCCCGGCCTGGTTAAGGAAAAGGA	intronic antisense	NM_005435	ARHGEF5	rho guanine nucleotide exchange factor 5	+	144052488	144077725	31.5789	16.509	5.49637	3.99601	34.7666	31.3786	27.1381	33.0324	15.5648	13.9527	16.5836	19.9347	5.58905	5.44148	5.33041	5.62454	3.91465	3.79267	4.04242	4.23431
ASHGA5P014261	0.00813385	3.24921	up	noncoding	ENST00000431796	AC093642.5	GENCODE	565	chr2	+	243030843	243064556	ENST00000403324, ENST00000456398, NR_024437, uc010zpe.1, uc010zpf.1, uc010zpg.1	TGTGGTCAAACTGCAGGACAAATTCGAGCATCTTAAAATGATTCAACAGGAGGAGATAAG	intergenic							185.519	72.8148	7.81509	6.115	279.647	101.468	102.177	258.783	60.4177	56.1791	88.7584	85.9039	8.51004	7.08262	7.17867	8.48902	5.82166	5.76533	6.4891	6.38392
ASHGA5P040226	0.00165255	4.10671	up	noncoding	ENST00000507838	RP11-340B18.1	GENCODE	2163	chr4	+	166605790	166683930		GTGTGAGTCTGTATAAAAGATGGAATCATATTCTTCATGTTGCTTTCTATTCTGTTGTGC	intergenic							50.0359	16.3696	6.0111	3.97312	74.3843	28.3949	30.6113	66.7532	16.5441	14.1989	13.7511	20.9845	6.65161	5.29901	5.49706	6.59672	3.9956	3.82008	3.76667	4.31011
ASHGA5P057963	0.000172844	5.7057	up	noncoding	TCONS_00024436	XLOC_011753	LincRNAs identified by Cabili et al	6847	chr16	+	65166561	65173706	TCONS_00024861	AGGGACTTAGACCTACCACTACTATGAAGCCTTTACTGAATTCGCTGGTTCCTGAGGTTT	intergenic							105.263	25.0303	7.10363	4.59122	141.977	76.8007	64.7404	137.536	21.3862	23.8901	30.153	24.6919	7.56893	6.69285	6.54276	7.60997	4.35511	4.54925	4.90877	4.55176
ASHGA5P031003	0.0273541	16.9785	up	noncoding	ENST00000567369	CTA-363E6.2	GENCODE	408	chr16	-	19365783	19379200		GTGGAAGGAATAAAATCTGCAATTGGCTCTGAAAATAAAAACCAAACAAAATCTCAGGCA	intergenic							2612.66	75.0636	10.2505	6.16486	5212.5	174.398	163.859	4899.87	60.8249	61.1081	89.5622	88.759	12.665	7.83207	7.82684	12.678	5.83195	5.88355	6.50735	6.43659
ASHGA5P048206	0.017326	2.21977	up	noncoding	AK128475		LincRNAs identified by Khalil et al	2467	chr3	+	71634093	71636560		TTGTCAAGACATAAAGGGATTAATGACATACCCACTGTGTGCTAGACCACAGAGTGGGCA	intergenic							71.7801	50.0769	6.64427	5.49386	76.1877	75.4204	65.3336	70.1785	30.1675	31.8346	73.833	64.4727	6.6883	6.66737	6.55637	6.66505	4.83635	4.94821	6.22417	5.96672
ASHGA5P046415	3.90167e-05	31.6395	up	noncoding	ENST00000399966	WASIR1	GENCODE	1054	chrX	-	155244287	155246502	ENST00000329244	GGCAGTGTATTTGTAATGGTACATAAAATGACGTCTGCTTTATAAGCATTCTCATTCCTA	intergenic							219.85	10.7448	8.19218	3.20852	260.434	198.804	174.031	246.132	16.5325	15.7647	5	5.68184	8.41269	8.01849	7.91591	8.42162	3.99483	3.96177	2.3454	2.53209
ASHGA5P044513	0.00156565	2.8358	up	noncoding	ENST00000530778	RP11-383J24.5	GENCODE	1767	chr8	-	125485050	125486817		GATCTTCAGAAATATAAATTAGCTACTCAACATATCTGTTATTCTGCCCTGATTGCACTG	bidirectional	NM_007218	RNF139	E3 ubiquitin-protein ligase RNF139	+	125487007	125500859	1066.47	451.961	10.3497	8.84596	1190.19	997.939	930.462	1147.27	598.828	556.97	315.601	336.444	10.5243	10.16	10.1536	10.561	9.30356	9.25868	8.39353	8.42807
ASHGA5P053127	0.00197897	2.64668	up	noncoding	uc022afz.1	STAG3L2	UCSC_knowngene	614	chr7	-	74299833	74304518	ENST00000448772, ENST00000456374, NR_040582, NR_040583, NR_040584, uc003ucx.3	CATTGTGTAGGCCTCTAATTGAGGCCTGGCCTCTGCTGTGGGTGAATTTCTGTACTGGAA	intergenic							2350.81	949.053	11.4355	10.0313	2931.66	1918.61	1774.22	2778.77	824.268	798.375	1072.07	1101.5	11.8362	11.0432	11.0188	11.8439	9.7933	9.80748	10.2773	10.2472
ASHGA5P026523	0.049173	2.21872	up	noncoding	TCONS_00011943	XLOC_005452	LincRNAs identified by Cabili et al	1396	chr6	+	122238498	122283567		TGCACAATATGTTTCTGTGGGAATTGAATGGAAATCCAGGTTTCCTGACAAGAAACAAAG	intergenic							18.6221	10.8649	4.54749	3.39777	30.8104	10.0361	8.47677	25.1651	12.1705	9.08736	9.23388	12.9678	5.42144	3.82092	3.70756	5.24005	3.57224	3.21033	3.20369	3.6048
ASHGA5P015123	0.0299672	4.34435	up	noncoding	ENST00000416924	RP11-484I6.6	GENCODE	361	chr13	+	103532285	103533517		CTTTAGGTATTTTTCAAGAAATAATGAAGAAAACATCAATATATCACCTACCATCATTTC	intergenic							41.2743	9.98258	5.37215	3.25301	73.3452	11.9655	11.9198	67.8668	12.8441	11.353	6.98918	8.74408	6.6309	4.06753	4.17341	6.61677	3.64635	3.51617	2.83046	3.01906
ASHGA5P029553	0.017776	2.18578	up	noncoding	ENST00000554235	RP11-547D23.1	GENCODE	1076	chr14	+	53620071	53624246		AAGGTGGGCAGAAATAACGTAGGGATTCATGATGAATAAAGTCATTAATCCTTCCATTTA	bidirectional	NM_001160147	DDHD1	phospholipase DDHD1 isoform b	-	53503457	53620046	17.3464	12.506	4.63578	3.50764	18.3803	15.2058	19.0325	16.7669	8.63387	6.29783	15.8777	19.2147	4.65922	4.40949	4.82089	4.65353	3.10473	2.77205	3.97536	4.17841
ASHGA5P029553	0.017776	2.18578	up	noncoding	ENST00000554235	RP11-547D23.1	GENCODE	1076	chr14	+	53620071	53624246		AAGGTGGGCAGAAATAACGTAGGGATTCATGATGAATAAAGTCATTAATCCTTCCATTTA	bidirectional	NM_001160148	DDHD1	phospholipase DDHD1 isoform c	-	53503457	53620046	17.3464	12.506	4.63578	3.50764	18.3803	15.2058	19.0325	16.7669	8.63387	6.29783	15.8777	19.2147	4.65922	4.40949	4.82089	4.65353	3.10473	2.77205	3.97536	4.17841
ASHGA5P029553	0.017776	2.18578	up	noncoding	ENST00000554235	RP11-547D23.1	GENCODE	1076	chr14	+	53620071	53624246		AAGGTGGGCAGAAATAACGTAGGGATTCATGATGAATAAAGTCATTAATCCTTCCATTTA	bidirectional	NM_030637	DDHD1	phospholipase DDHD1 isoform a	-	53503457	53620046	17.3464	12.506	4.63578	3.50764	18.3803	15.2058	19.0325	16.7669	8.63387	6.29783	15.8777	19.2147	4.65922	4.40949	4.82089	4.65353	3.10473	2.77205	3.97536	4.17841
ASHGA5P029988	0.000645047	3.54677	up	noncoding	ENST00000558323	RP11-151N17.2	GENCODE	570	chr15	-	44827286	44828141		TCAAATATGTAATACGCGAACTTGGTACAACATTCATGTGATAAAAAGGTAGATACGTGG	intergenic							241.068	90.1687	8.27335	6.44684	321.833	174.985	167.217	300.236	81.825	73.5083	100.905	104.436	8.70341	7.83776	7.8583	8.69392	6.26126	6.15706	6.6883	6.68074
ASHGA5P029390	0.00637659	2.40668	up	noncoding	ENST00000563624	RP11-68I18.10	GENCODE	1536	chr1	-	151102550	151104086		CAAAGAGTATCTAAACTGAACTCTCAGAGCTAACAGAAGTAACTATGTTGCAGTGAGAGC	intergenic							15.3835	8.78613	4.37536	3.10831	9.49265	21.1403	18.1504	12.7509	9.82067	7.8546	6.80518	10.6641	3.62528	4.87114	4.7558	4.24921	3.29123	3.02495	2.80056	3.31651
ASHGA5P026275	0.0319016	2.25401	up	noncoding	ENST00000532947	RP11-22P4.1	GENCODE	687	chr11	+	28373653	28548588		GCCCTGACACAGACTTTATGCAATTTAATTCTCTTTTCTCAGTCATGATTTTCTCCTCTG	intergenic							202.57	108.02	7.89665	6.72416	108.562	316.789	284.835	100.093	99.511	98.354	119.116	115.101	7.19701	8.63513	8.58027	7.1742	6.54944	6.58241	6.93845	6.82635
ASHGA5P018110	0.0014609	2.89874	up	noncoding	ENST00000449529	RP11-139J15.2	GENCODE	689	chr10	-	18943479	18948185		GGAATTTGCGGTGGGAAGGATACGAGCAAGATAAAGCAGCGAGGGATTTAAGTCTGGCAA	bidirectional	NM_178815	ARL5B	ADP-ribosylation factor-like protein 5B	+	18948312	18966940	199.235	90.724	7.99886	6.46344	271.276	136.428	132.753	256.483	99.8901	91.8271	81.4758	89.703	8.47	7.50016	7.54751	8.47778	6.55347	6.48227	6.36449	6.45352
ASHGA5P029917	0.00628798	5.10215	up	noncoding	ENST00000452962	RP11-307C12.11	GENCODE	822	chr1	-	155017666	155018594	NR_040772, NR_040773	CCAAAGCCCTACATAATGCTTCAGTTTGCTAAGGAAAAAATGTTAATTACTGCAAATGTG	natural antisense	NM_001143687	DCST1	DC-STAMP domain-containing protein 1 isoform 2	+	155006281	155023406	775.186	208.466	9.82764	7.47653	531.259	1060.58	1002.21	506.692	322.692	319.424	95.8401	95.9088	9.39386	10.2482	10.2545	9.41402	8.35103	8.39262	6.61165	6.5508
ASHGA5P029917	0.00628798	5.10215	up	noncoding	ENST00000452962	RP11-307C12.11	GENCODE	822	chr1	-	155017666	155018594	NR_040772, NR_040773	CCAAAGCCCTACATAATGCTTCAGTTTGCTAAGGAAAAAATGTTAATTACTGCAAATGTG	natural antisense	NM_152494	DCST1	DC-STAMP domain-containing protein 1 isoform 1	+	155006281	155023406	775.186	208.466	9.82764	7.47653	531.259	1060.58	1002.21	506.692	322.692	319.424	95.8401	95.9088	9.39386	10.2482	10.2545	9.41402	8.35103	8.39262	6.61165	6.5508
ASHGA5P033129	0.00975463	4.10474	up	noncoding	uc001hto.1	AX747652	UCSC_knowngene	1941	chr1	-	229589676	229591617		GGTCTTGTTTTTCTTGATAGACTCATGGTAGCTTTTACATCATTTCCATTTGCGAATGAA	intron sense-overlapping	NM_018230	NUP133	nuclear pore complex protein Nup133	-	229577043	229644088	108.459	33.3569	6.99573	4.95843	164.421	51.8428	48.4947	169.076	23.882	24.473	37.753	47.3197	7.77889	6.15427	6.14508	7.90466	4.51317	4.58325	5.23424	5.50307
ASHGA5P037761	0.021439	3.3958	up	noncoding	ENST00000414483	LL22NC03-121E8.4	GENCODE	498	chr22	-	48535277	48536818		CATCTTCCTCAGACTCCAGCAGGCCCTCCACTCCTAGCACACAGGCCGGATTGAATCTTC	intergenic							5907.76	1540.72	12.5205	10.7567	9390.75	2830.91	2642.36	8766.99	1344.91	1273.77	1735.61	1808.6	13.4871	11.557	11.5544	13.4833	10.5508	10.5254	10.9783	10.9723
ASHGA5P058196	0.000583898	5.6176	up	noncoding	TCONS_00028118	XLOC_013474	LincRNAs identified by Cabili et al	301	chr20	+	19029906	19031200		CCCATGACTGCAATGAGAATGAACAAAATGAACAACCTGCAGCAACATGAATGGACCTCA	intergenic							60.6388	15.1415	6.31951	3.82955	39.8501	83.7953	80.4473	38.4627	11.3171	10.2859	17.8229	21.1399	5.78232	6.81769	6.84237	5.83564	3.47767	3.37812	4.14221	4.3202
ASHGA5P039257	0.0239838	2.01687	up	noncoding	ENST00000453324	SDHAP2	GENCODE	1439	chr3	+	195384943	195398662		TAACACTTGCTAAATATCTGCTGGTATCTGGTGTGGCCTTTAGAGGTTTTACATTTTTAT	intron sense-overlapping	ENST00000381954	MUC20	mucin 20, cell surface associated [Source:HGNC Symbol;Acc:23282]	+	195343315	195460421	993.975	548.39	10.1659	9.15375	690	1360.55	1295.12	630.229	421.689	401.592	675.376	694.905	9.75715	10.5803	10.6015	9.7245	8.75816	8.7484	9.56229	9.54617
ASHGA5P058135	0.00445142	3.74816	up	noncoding	TCONS_00026908	XLOC_012981	LincRNAs identified by Cabili et al	908	chr19	+	15939784	15940818		ACCTTTAACTCCTGTTTAGGTGGTCTTCTATACGGACATGCTTGACACTTGGTGCCAAAA	intergenic							46.4911	16.0211	5.85776	3.95159	23.1159	67.8129	69.191	25.8446	15.03	14.0589	15.2114	19.7843	4.9957	6.52323	6.63385	5.27829	3.8691	3.8045	3.91006	4.22267
ASHGA5P058609	0.000142378	8.60835	up	noncoding	uc011abu.2	BC071797	UCSC_knowngene	1202	chr21	+	9711934	9769227	ENST00000439302	CATTTCTCATATCAGCTCTCGAGTCCACGATGTTGGAATTTCTGATGAATCTGCAGTCAG	intergenic							104.114	17.0227	7.08981	3.98407	144.029	73.2184	67.1631	132.046	23.4951	19.6972	12.674	12.2245	7.58788	6.62479	6.59407	7.55249	4.48726	4.27867	3.65128	3.51907
ASHGA5P043501	0.0360083	2.23465	up	noncoding	TCONS_00014700	XLOC_006798	LincRNAs identified by Cabili et al	248	chr8	+	55291717	55293397		AATCTGGACTGCACTGAAACCTGGAAAACAACAGACGCTGTTGGATCGGGAAATATCTGA	intergenic							18.8098	12.0596	4.65084	3.49079	11.7524	26.3474	24.2172	12.9224	5.9659	10.5939	15.2997	16.3789	3.96865	5.19338	5.17023	4.2711	2.67944	3.41642	3.92032	3.94698
ASHGA5P040177	0.00196496	3.32314	up	noncoding	ENST00000421640	BX004987.5	GENCODE	736	chr1	+	143391567	143394444	ENST00000415543, ENST00000452738, NR_046228	CCCTGGAGCTCTCATTTTCAAGAGATATCCATTTGCTAACTTTATTCAATAAATGTGACT	intergenic							239.77	92.5126	8.22088	6.48833	344.244	163.214	137.047	314.573	101.916	100.887	78.1043	89.1432	8.79598	7.73945	7.5877	8.76039	6.58561	6.62282	6.3016	6.4433
ASHGA5P055761	0.0156371	2.58653	up	noncoding	TCONS_00017335	XLOC_008182	LincRNAs identified by Cabili et al	651	chrX	-	71000376	71004546	NM_001098835, NM_152717	ATTTGTCTGAGAACTCATTCTTGGCGTTCACTGCAAGCTATAAGCTCTGCAAGTGGTGAC	intergenic							87.4282	51.2529	6.88592	5.5149	68.2035	110.066	103.652	67.791	31.6653	29.7952	66.6403	76.9108	6.5301	7.19829	7.19959	6.6157	4.90313	4.85595	6.07245	6.22808
ASHGA5P018473	0.049732	2.18207	up	noncoding	ENST00000453988	RP5-836N10.1	GENCODE	706	chr1	-	112147001	112151345		CGACCCCGTCTGGGAGGGTGGCTGTCAATAGATTGGCCCAAAAGGAAGAACAAGGAAAAG	intronic antisense	ENST00000356415	RAP1A	RAP1A, member of RAS oncogene family [Source:HGNC Symbol;Acc:9855]	+	112084839	112255735	341.502	217.456	8.75522	7.62952	445.625	262.554	234.882	422.949	139.219	116.869	304.681	309.056	9.14684	8.38567	8.32167	9.1667	7.05541	6.83974	8.33241	8.29052
ASHGA5P033856	0.0215021	2.39855	up	noncoding	ENST00000566446	RP11-488L18.10	GENCODE	1246	chr1	-	247350582	247351828		GTTTGGAGGAGTAGTTAGTATTTGGCTCATATAATGTGTTAGGTAACTATTCTAAGCCAT	intergenic							15931	6165.39	14.0576	12.7954	22377	10348.1	9836.69	21162.2	6072.69	5968.01	6163.25	6457.62	14.7557	13.338	13.3633	14.7732	12.7331	12.772	12.8349	12.8416
ASHGA5P055857	0.00258397	7.4392	up	noncoding	TCONS_00005258	XLOC_002368	LincRNAs identified by Cabili et al	4997	chr2	-	160780449	160792478		ACCTTCTTAGTATACAGAGCTTGGTAGGAGCTGGAAACCCGACTCACAGATTTAGGAAAC	intergenic							317.065	45.5536	8.34342	5.44827	119.099	530.212	500.944	118.005	34.7437	49.4797	47.8272	50.1639	7.31865	9.32568	9.33127	7.39809	5.03818	5.58127	5.57875	5.59489
ASHGA5P021486	0.000461147	8.79083	up	noncoding	NR_073039	MDK	RefSeq	821	chr11	+	46403204	46405387		CAGCGAGCGAATAAGGTGAAGAAGGGCGGCCCGGGGAGCGAGTGCGCTGAGTGGGCCTGG	exon sense-overlapping	NM_001012333	MDK	midkine isoform a precursor	+	46403260	46405387	133.218	18.4493	7.29281	4.15681	66.5753	210	192.852	63.4446	18.5924	19.9644	16.1609	19.0795	6.49557	8.08959	8.05881	6.52729	4.15725	4.29644	4.00654	4.16703
ASHGA5P021486	0.000461147	8.79083	up	noncoding	NR_073039	MDK	RefSeq	821	chr11	+	46403204	46405387		CAGCGAGCGAATAAGGTGAAGAAGGGCGGCCCGGGGAGCGAGTGCGCTGAGTGGGCCTGG	exon sense-overlapping	NM_001012334	MDK	midkine isoform a precursor	+	46402617	46405387	133.218	18.4493	7.29281	4.15681	66.5753	210	192.852	63.4446	18.5924	19.9644	16.1609	19.0795	6.49557	8.08959	8.05881	6.52729	4.15725	4.29644	4.00654	4.16703
ASHGA5P021486	0.000461147	8.79083	up	noncoding	NR_073039	MDK	RefSeq	821	chr11	+	46403204	46405387		CAGCGAGCGAATAAGGTGAAGAAGGGCGGCCCGGGGAGCGAGTGCGCTGAGTGGGCCTGG	exon sense-overlapping	NM_001270550	MDK	midkine isoform a precursor	+	46402333	46405387	133.218	18.4493	7.29281	4.15681	66.5753	210	192.852	63.4446	18.5924	19.9644	16.1609	19.0795	6.49557	8.08959	8.05881	6.52729	4.15725	4.29644	4.00654	4.16703
ASHGA5P021486	0.000461147	8.79083	up	noncoding	NR_073039	MDK	RefSeq	821	chr11	+	46403204	46405387		CAGCGAGCGAATAAGGTGAAGAAGGGCGGCCCGGGGAGCGAGTGCGCTGAGTGGGCCTGG	exon sense-overlapping	NM_001270551	MDK	midkine isoform a precursor	+	46403260	46405387	133.218	18.4493	7.29281	4.15681	66.5753	210	192.852	63.4446	18.5924	19.9644	16.1609	19.0795	6.49557	8.08959	8.05881	6.52729	4.15725	4.29644	4.00654	4.16703
ASHGA5P021486	0.000461147	8.79083	up	noncoding	NR_073039	MDK	RefSeq	821	chr11	+	46403204	46405387		CAGCGAGCGAATAAGGTGAAGAAGGGCGGCCCGGGGAGCGAGTGCGCTGAGTGGGCCTGG	exon sense-overlapping	NM_001270552	MDK	midkine isoform b precursor	+	46403204	46405387	133.218	18.4493	7.29281	4.15681	66.5753	210	192.852	63.4446	18.5924	19.9644	16.1609	19.0795	6.49557	8.08959	8.05881	6.52729	4.15725	4.29644	4.00654	4.16703
ASHGA5P021486	0.000461147	8.79083	up	noncoding	NR_073039	MDK	RefSeq	821	chr11	+	46403204	46405387		CAGCGAGCGAATAAGGTGAAGAAGGGCGGCCCGGGGAGCGAGTGCGCTGAGTGGGCCTGG	exon sense-overlapping	NM_002391	MDK	midkine isoform a precursor	+	46403204	46405387	133.218	18.4493	7.29281	4.15681	66.5753	210	192.852	63.4446	18.5924	19.9644	16.1609	19.0795	6.49557	8.08959	8.05881	6.52729	4.15725	4.29644	4.00654	4.16703
ASHGA5P056764	5.38759e-05	2.95702	up	noncoding	TCONS_00008501	XLOC_003973	LincRNAs identified by Cabili et al	593	chr4	-	69610450	69616639	TCONS_00009040	CTAATATAAGTCTTCAAAATCAGGTGGACCACCAAATGGCAATTGAGAGCTGCAGAACCT	intergenic							11.4459	5.47797	4.02843	2.46429	12.9686	11.633	8.77961	12.4023	6.91188	5	5	5	4.12013	4.0291	3.75696	4.20753	2.82338	2.35174	2.3454	2.33663
ASHGA5P032143	0.021261	4.27591	up	noncoding	ENST00000577807	RP11-599B13.3	GENCODE	517	chr17	-	7959542	7960939		CTCACCGCCTGATTCTCTTATTGTTGTACTAAGCACAAGCTATTATACTTATGATTCATA	intergenic							170.118	43.3481	7.4432	5.34697	295.565	53.494	60.046	271.366	54.1422	52.4455	32.9793	33.8255	8.58581	6.19681	6.43848	8.5517	5.66651	5.66651	5.03901	5.01585
ASHGA5P030063	1.4554e-05	3.76482	up	noncoding	ENST00000558042	RP11-30K9.5	GENCODE	450	chr15	-	59149029	59157262		AAATACTTCTACACATATATTTTCCATGGGCAATAAACAGATAAGTATATAATTATGAAA	natural antisense	NM_001040450	FAM63B	protein FAM63B isoform a	+	59063392	59149734	217.562	79.1722	8.17538	6.2628	262.749	192.307	174.107	241.085	84.9372	86.5982	75.4322	69.7213	8.42369	7.96847	7.91674	8.39262	6.31821	6.39644	6.25315	6.08342
ASHGA5P030063	1.4554e-05	3.76482	up	noncoding	ENST00000558042	RP11-30K9.5	GENCODE	450	chr15	-	59149029	59157262		AAATACTTCTACACATATATTTTCCATGGGCAATAAACAGATAAGTATATAATTATGAAA	natural antisense	NM_001040453	FAM63B	protein FAM63B isoform b	+	59063392	59149734	217.562	79.1722	8.17538	6.2628	262.749	192.307	174.107	241.085	84.9372	86.5982	75.4322	69.7213	8.42369	7.96847	7.91674	8.39262	6.31821	6.39644	6.25315	6.08342
ASHGA5P042240	0.000307259	6.79938	up	noncoding	ENST00000439891	RP11-203H2.1	GENCODE	527	chr6	+	8328383	8342688		GAGAGAGAGGAGGAGATTTACATCACACAGCAAACAACCTAATAAATCTGTTAAACGCCA	intergenic							30.2692	5.86385	5.3121	2.54669	42.8614	20.165	16.2668	41.7838	5	5	6.16576	7.28965	5.88986	4.80233	4.60404	5.95215	2.3466	2.35174	2.69811	2.79032
ASHGA5P020537	0.00182348	3.09288	up	noncoding	ENST00000515467	SDHAP3	pseudogene	747	chr5	-	1572336	1593404		CTGGGAAGGTCAGTGTGGGTCACCCTGGGATATAGACCCGTAATCGACAAAACTTTGAAC								595.919	240.574	9.52375	7.8948	777.892	446.425	413.34	746.019	197.422	192.24	289.099	283.534	9.9358	9.10582	9.0864	9.96697	7.57232	7.58808	8.25321	8.16558
ASHGA5P027287	0.00323146	7.29006	up	noncoding	ENST00000565518	RP11-923I11.3	GENCODE	896	chr12	-	52203488	52204384		CTGGTTTGGGGATGTACATTGGCTGACAGCATCTAAGTTCTAAGAAGAAAGAAAAGTATA	natural antisense	NM_001177984	SCN8A	sodium channel protein type 8 subunit alpha isoform 2	+	51985019	52206648	36.7727	5.52663	5.3568	2.49087	64.2167	16.6137	11.526	54.7345	5	5	5.99777	6.10875	6.44871	4.52963	4.12557	6.3233	2.3466	2.35174	2.66773	2.5974
ASHGA5P027287	0.00323146	7.29006	up	noncoding	ENST00000565518	RP11-923I11.3	GENCODE	896	chr12	-	52203488	52204384		CTGGTTTGGGGATGTACATTGGCTGACAGCATCTAAGTTCTAAGAAGAAAGAAAAGTATA	natural antisense	NM_014191	SCN8A	sodium channel protein type 8 subunit alpha isoform 1	+	51985019	52206648	36.7727	5.52663	5.3568	2.49087	64.2167	16.6137	11.526	54.7345	5	5	5.99777	6.10875	6.44871	4.52963	4.12557	6.3233	2.3466	2.35174	2.66773	2.5974
ASHGA5P031884	0.0332571	2.52461	up	noncoding	TCONS_00007239	XLOC_003221	LincRNAs identified by Cabili et al	790	chr3	-	113432277	113433137		AATAGAGGCTGAGAGGAAATTTTGGGCATGATATGTTTATGGCATTGTGATGGGTTCATG	intergenic							1728.46	678.658	10.8541	9.51803	2709.41	911.465	850.894	2442.06	772.335	739.697	584.684	617.917	11.7047	10.0375	10.0265	11.6477	9.69721	9.69302	9.32774	9.35417
ASHGA5P040938	5.58012e-08	3.65242	up	noncoding	ENST00000416894	LINC00568	GENCODE	566	chr1	+	150488232	150490508		CTCTTAATGTATTTCTGCACTCTACACTAGCAGCCTATTACACAGGACACTTGGATGTCT	intergenic							90.1305	35.4018	6.96433	5.09548	95.2878	90.2185	86.7984	88.2171	32.9765	35.99	33.7492	38.8914	7.00265	6.91927	6.9493	6.9861	4.96124	5.13049	5.07038	5.2198
ASHGA5P037329	8.95968e-10	12.4422	up	noncoding	ENST00000415820	AP001610.9	GENCODE	422	chr21	-	42931051	42934885		GTCTTTTTCAGTCTGAAGTCTTTATTTTGAATTCAATCTTAATAAAAATTTGGTGGTTTA	intergenic							44.4823	5	5.98227	2.34509	42.2239	50.4524	41.1236	44.1291	5	5	5	5	5.86859	6.11812	5.91691	6.02545	2.3466	2.35174	2.3454	2.33663
ASHGA5P021421	0.0415181	3.09016	up	noncoding	ENST00000532103	RP11-574M7.1	GENCODE	441	chr11	+	50301078	50303035		AACCCCAAAAGCTATAATAGGCCCAGGAATCTGTACTTCGAATGTTTCTTCAGTTGGTCT	intergenic							31.8792	11.7965	5.14079	3.51311	52.3607	11.7161	11.3387	52.1015	10.8899	14.0838	9.51873	12.6937	6.16595	4.03887	4.10197	6.25639	3.42456	3.80818	3.24485	3.57486
ASHGA5P014604	0.00235096	2.09525	up	noncoding	ENST00000411746	AL583842.3	GENCODE	649	chr1	+	142619122	142729975	ENST00000424068, ENST00000447407, uc001ejd.1	AGTCAGAAATATGGTAGCATGAAGCCAAACGAGGTCCACGTAAAGGCTCTGACACTTTCT	intergenic							13.9866	9.76064	4.30619	3.23907	11.7516	12.2506	16.0507	15.8934	12.2504	9.22492	7.39423	10.173	3.96843	4.09996	4.58216	4.57421	3.58063	3.23198	2.8984	3.24527
ASHGA5P026636	0.00073799	8.70695	up	noncoding	ENST00000530510	RP11-702H23.6	GENCODE	609	chr11	+	74166392	74167870		CTAGCTGAGATCTGGGATAGTTTCTGAATTCAGAAGTGTTCACCAGCCACATTGCATGTA	natural antisense	NM_005472	KCNE3	potassium voltage-gated channel subfamily E member 3	-	74165885	74178600	316.808	54.8989	8.65463	5.53246	419.594	236.134	218.595	392.911	79.4687	83.2688	29.6917	27.1666	9.07265	8.24855	8.22876	9.06855	6.21693	6.33689	4.88697	4.68906
ASHGA5P028368	0.0322181	2.04414	up	noncoding	TCONS_00017139	XLOC_007929	LincRNAs identified by Cabili et al	458	chrX	+	13066230	13104187		GACATAACAGGAAAGGGCAATGAATCCCAAACCCATTTTATTTTTTGGTTCATTTGTTGA	intergenic							10.4762	7.02836	3.81936	2.78787	14.9756	5.9033	7.47748	13.5483	5	5.06977	8.69867	9.34499	4.33854	3.06562	3.53239	4.34091	2.3466	2.56382	3.12222	3.11883
ASHGA5P047731	0.0288831	2.20636	up	noncoding	ENST00000439517	CASC2	GENCODE	455	chr10	+	119809124	119967332	NR_026939, NR_026940	ATTACAATGAATCCAGCACTTCCCTGGAAGCTGGAAGGGTCAAATTCAACTTCAACTCTG	intergenic							25.8209	16.8023	5.10963	3.96796	34.7654	20.1664	13.5669	34.785	19.8174	22.1524	10.5879	14.6514	5.58891	4.80248	4.34934	5.69777	4.24842	4.44521	3.3973	3.78091
ASHGA5P057645	1.43475e-05	4.16772	up	noncoding	TCONS_00020346	XLOC_009677	LincRNAs identified by Cabili et al	576	chr12	+	16573560	16600358		TTCTTAGCAGTCTGCCATAGCAACTCAAGTAATGCAACTTTACTCAGCATGGACCGTCAC	intergenic							29.6402	10.5327	5.40732	3.34806	33.1411	30.6347	26.1984	28.5868	7.58337	10.4808	10.4783	13.5881	5.52179	5.40447	5.2787	5.4243	2.93293	3.40224	3.38165	3.67541
ASHGA5P051680	2.11291e-05	4.65186	up	noncoding	ENST00000470236	RP11-85F14.5	GENCODE	612	chr3	-	136561298	136580896		TGGGAGAAATGTAAGACATGTGCTTAATTTGAGGCACAGACCAAAAGAAGCTGAGTCTGA	intronic antisense	NM_001097599	SLC35G2	solute carrier family 35 member G2	+	136537860	136574734	16.8088	5	4.5629	2.34509	20.8009	15.9215	11.1142	19.3986	5	5	5	5	4.84013	4.47198	4.07418	4.86531	2.3466	2.35174	2.3454	2.33663
ASHGA5P051680	2.11291e-05	4.65186	up	noncoding	ENST00000470236	RP11-85F14.5	GENCODE	612	chr3	-	136561298	136580896		TGGGAGAAATGTAAGACATGTGCTTAATTTGAGGCACAGACCAAAAGAAGCTGAGTCTGA	intronic antisense	NM_001097600	SLC35G2	solute carrier family 35 member G2	+	136537860	136574734	16.8088	5	4.5629	2.34509	20.8009	15.9215	11.1142	19.3986	5	5	5	5	4.84013	4.47198	4.07418	4.86531	2.3466	2.35174	2.3454	2.33663
ASHGA5P051680	2.11291e-05	4.65186	up	noncoding	ENST00000470236	RP11-85F14.5	GENCODE	612	chr3	-	136561298	136580896		TGGGAGAAATGTAAGACATGTGCTTAATTTGAGGCACAGACCAAAAGAAGCTGAGTCTGA	intronic antisense	NM_025246	SLC35G2	solute carrier family 35 member G2	+	136537860	136574734	16.8088	5	4.5629	2.34509	20.8009	15.9215	11.1142	19.3986	5	5	5	5	4.84013	4.47198	4.07418	4.86531	2.3466	2.35174	2.3454	2.33663
ASHGA5P020528	0.00284328	2.17304	up	noncoding	ENST00000515296	CTB-35F21.1	GENCODE	568	chr5	+	139064229	139124595		AGTTGGGAAGCTGCCACCACTGGGAATGGTACATTCAGGAGGGCATGGTTTTACAGAGAA	intergenic							31.0619	21.5946	5.4705	4.35079	33.6544	27.3214	28.1943	35.0777	18.6672	14.7339	27.6727	25.3045	5.5453	5.24551	5.38279	5.70841	4.16332	3.8638	4.78443	4.59159
ASHGA5P026748	0.0492058	2.15634	up	noncoding	uc001pgr.3	BC040646	UCSC_knowngene	1952	chr11	+	101978616	101980568		CGTTTACCCCTCTCAAGTGAGTTTTTGCAGACTAACAGATAAGTGAAACAATTACAAAAT	intergenic							65.4268	38.2599	6.31835	5.20977	97.551	36.8595	29.0514	98.2451	37.4343	37.7944	39.9974	37.8135	7.03476	5.66858	5.42392	7.14615	5.14051	5.20188	5.32244	5.17425
ASHGA5P039583	0.0189286	2.21854	up	noncoding	ENST00000563724	RP11-93I21.3	GENCODE	1771	chr4	-	125421096	125479589		GGAGACATGAAGAAAATTGCTGATTCCCTTCAGTTAAATAACAGTTTAGATTAAACCAGC	intergenic							58.301	37.8081	6.28868	5.13907	80.4663	41.5289	39.0579	72.1511	25.9209	28.2985	46.4638	50.5491	6.76609	5.83985	5.84464	6.70415	4.62502	4.78869	5.53599	5.60658
ASHGA5P053028	0.000359275	5.64391	up	noncoding	ENST00000582145	AC005154.6	GENCODE	1101	chr7	-	30601177	30612716		GACCATTATGATAATGCAGCAGGGCCACCAGTCAGTTTCAGATAATGATGTCAACCCCGG	intergenic							163.852	37.5676	7.67309	5.1764	110.298	241.624	215.107	88.3786	36.2088	31.8883	42.3215	39.8519	7.21997	8.279	8.20443	6.98897	5.09683	4.95144	5.40266	5.25466
ASHGA5P027485	0.0284607	4.58227	up	noncoding	ENST00000549930	RP11-511B23.2	GENCODE	249	chr12	-	93397533	93609455	ENST00000550324, NR_040096	TGAGCCACTGTGCCCGGCCAAATGAGCTATTTATGATGATCATAAGGACACAAGATAAGG	intergenic							3376.01	599.527	11.5342	9.3381	5938.22	1032.54	969.556	5563.72	585.305	543.353	610.032	659.416	12.8549	10.2132	10.2109	12.8577	9.27	9.21847	9.4017	9.46223
ASHGA5P041715	0.00205272	2.2662	up	noncoding	ENST00000492832	GUSBP2	pseudogene	801	chr6	-	26846350	26856977	ENST00000463434	GGACATTTTGGCTGTAAGAATATTGGAAACAAAGGGGGAAAGCTGGTTTATTCCATGTAG								315.691	178.123	8.65705	7.47677	402.131	234.905	230.106	395.623	184.249	168.826	174.092	185.324	9.0159	8.24138	8.29388	9.07703	7.46723	7.39025	7.50489	7.54471
ASHGA5P032957	0.00571418	2.04661	up	noncoding	ENST00000580291	AC087294.2	GENCODE	1152	chr17	+	21117643	21122433		GGCAATAACTGGTACCTTTGTTATGGATCCTCTGCAGATATAAAGTAGACATATATTAAC	natural antisense	NM_003876	TMEM11	transmembrane protein 11, mitochondrial	-	21101262	21117908	61.8377	44.8795	6.43359	5.40035	70.0071	56.4358	54.8126	66.0953	31.8617	35.1676	53.6729	58.8159	6.56611	6.27076	6.31435	6.58314	4.91009	5.09916	5.7581	5.83404
ASHGA5P040426	0.00380621	2.66752	up	noncoding	uc003jod.1	AK096668	UCSC_knowngene	1945	chr5	-	43577743	43603165	ENST00000506247, ENST00000513560, ENST00000515466	AACCAAAAGGCGACCTCACGAAATGCCCCTTTGAGCTCAAAGGCTAGTTACCCCCAGGGG	natural antisense	NM_012343	NNT	NAD(P) transhydrogenase, mitochondrial	+	43602790	43705668	122.833	61.5117	7.3098	5.89431	172.355	81.3109	77.2621	160.403	69.9943	60.1258	58.1374	57.7893	7.84561	6.77325	6.78752	7.83284	6.03636	5.85913	5.87433	5.80739
ASHGA5P052065	0.03061	5.49148	up	noncoding	ENST00000508111	RP11-93L9.1	GENCODE	645	chr4	+	124571445	124851561		CTGATTTAATAACCTAGGAGACAGTGTTTGAAGAACACAAACTCTAAAGTCCTTCACTTA	intergenic							1306.03	188.532	10.019	7.56177	2389.43	292.806	265.608	2276.26	200.953	184.825	181.178	187.173	11.5212	8.5312	8.48217	11.5413	7.59899	7.52312	7.56665	7.55832
ASHGA5P030071	2.56713e-06	2.05498	up	noncoding	TCONS_00008016	XLOC_003481	LincRNAs identified by Cabili et al	229	chr4	+	26784348	26784724		CCTTGTGACAACAAAAGACAACTCAAATCAGCTTCAAGCATGGATCATAACTAACCGCGG	intergenic							122.787	84.2813	7.39785	6.35873	125.554	133.783	126.716	105.096	84.5459	82.7346	81.8567	87.988	7.39443	7.4738	7.48082	7.24235	6.31121	6.3286	6.37172	6.42338
ASHGA5P008433	0.0183307	2.53715	up	noncoding	uc003jct.3	LOC728613	UCSC_knowngene	1313	chr5	-	1628800	1634120	TCONS_00006773, uc003jcp.4, uc003jcr.3, uc003jcs.3, uc003jcw.2, uc010ith.1, uc010iti.1	CTCTCCAACGGACAAAGGAATCATTAGGACAAATTGTTAATACTGCTTCATGGTGGAGAT	intergenic							95.6778	52.9642	6.94423	5.60102	136.088	63.7349	55.0061	127.883	66.511	72.2905	35.7424	37.3128	7.51116	6.43726	6.31982	7.50867	5.96189	6.13318	5.15565	5.15335
ASHGA5P029611	0.0233682	5.17643	up	noncoding	uc021rum.1	AK055910	UCSC_knowngene	2405	chr14	+	64991470	64993875		CAGTTTGAGTATGGACAAAAATTCAATTAGAAGAAAGGATCCCAGAGGGGCTAATAATTT	exon sense-overlapping	NM_001123329	ZBTB1	zinc finger and BTB domain-containing protein 1 isoform 1	+	64971291	64991669	840.016	143.889	9.51882	7.14686	1514.36	223.721	207.786	1414.2	157.983	160.061	128.76	128.752	10.8729	8.1731	8.15679	10.8725	7.22927	7.31068	7.05469	6.9928
ASHGA5P029611	0.0233682	5.17643	up	noncoding	uc021rum.1	AK055910	UCSC_knowngene	2405	chr14	+	64991470	64993875		CAGTTTGAGTATGGACAAAAATTCAATTAGAAGAAAGGATCCCAGAGGGGCTAATAATTT	intron sense-overlapping	NM_014950	ZBTB1	zinc finger and BTB domain-containing protein 1 isoform 2	+	64971291	65000408	840.016	143.889	9.51882	7.14686	1514.36	223.721	207.786	1414.2	157.983	160.061	128.76	128.752	10.8729	8.1731	8.15679	10.8725	7.22927	7.31068	7.05469	6.9928
ASHGA5P041974	0.000546039	2.3295	up	noncoding	ENST00000426737	ARMC2-AS1	GENCODE	112	chr6	-	109244178	109245306		AGGAAGAAGAAAAAAGAGAAGAAAATGACACTGATAATCCACAAAGAGGACTAATACAAA	intronic antisense	NM_032131	ARMC2	armadillo repeat-containing protein 2	+	109169618	109295352	52.3788	32.443	6.182	4.96198	66.0091	42.7711	42.0628	58.672	31.9503	27.035	33.4296	37.3572	6.4845	5.88039	5.9469	6.41622	4.91529	4.71904	5.05804	5.15554
ASHGA5P047197	0.00403111	2.75457	up	noncoding	uc001igd.3	BC046483	UCSC_knowngene	1206	chr10	+	1094996	1096202		ATTTCCTCTACCTTTTGTGTGGAATTTAAAATACTGAACTTGTGAGATGAACCTGGTGGG	natural antisense	NM_004508	IDI1	isopentenyl-diphosphate Delta-isomerase 1	-	1085963	1095061	619.88	264.772	9.54261	8.08078	855.392	417.73	380.76	825.639	291.084	286.311	234.055	247.639	10.0729	9.01985	8.97263	10.105	8.1856	8.22152	7.94648	7.96952
ASHGA5P040132	0.00768156	5.86025	up	noncoding	uc009whu.1	DQ592442	UCSC_knowngene	2772	chr1	+	142853227	142855999	TCONS_00029073	CACCGCATTACTGAAGCTATACTAACAACAGTCACTTTTAGTGGGTACTTCATGCATCAG	intergenic							452.849	91.076	8.90977	6.35881	738.125	188.219	178.746	706.306	129.765	122.697	58.2361	53.6058	9.86175	7.93838	7.95401	9.88494	6.95089	6.91354	5.8769	5.6939
ASHGA5P027328	0.00131386	2.61103	up	noncoding	uc001sfa.1	AX747003	UCSC_knowngene	2383	chr12	-	54573782	54576165		CCTAATTTTATATTGAATTTGATCTCAGACCACACCTGAGTTTGCTGTAAGATTTGACTG	exon sense-overlapping	NM_001243787	SMUG1	single-strand selective monofunctional uracil DNA glycosylase isoform 1	-	54574141	54582778	79.4728	44.8366	6.7726	5.38798	96.3183	65.7503	68.1906	87.632	57.814	52.9909	37.6471	30.8944	7.01652	6.48316	6.61392	6.97678	5.76124	5.68195	5.22918	4.87955
ASHGA5P027328	0.00131386	2.61103	up	noncoding	uc001sfa.1	AX747003	UCSC_knowngene	2383	chr12	-	54573782	54576165		CCTAATTTTATATTGAATTTGATCTCAGACCACACCTGAGTTTGCTGTAAGATTTGACTG	exon sense-overlapping	NM_001243788	SMUG1	single-strand selective monofunctional uracil DNA glycosylase isoform 1	-	54574141	54582778	79.4728	44.8366	6.7726	5.38798	96.3183	65.7503	68.1906	87.632	57.814	52.9909	37.6471	30.8944	7.01652	6.48316	6.61392	6.97678	5.76124	5.68195	5.22918	4.87955
ASHGA5P027328	0.00131386	2.61103	up	noncoding	uc001sfa.1	AX747003	UCSC_knowngene	2383	chr12	-	54573782	54576165		CCTAATTTTATATTGAATTTGATCTCAGACCACACCTGAGTTTGCTGTAAGATTTGACTG	exon sense-overlapping	NM_001243789	SMUG1	single-strand selective monofunctional uracil DNA glycosylase isoform 2	-	54575238	54582741	79.4728	44.8366	6.7726	5.38798	96.3183	65.7503	68.1906	87.632	57.814	52.9909	37.6471	30.8944	7.01652	6.48316	6.61392	6.97678	5.76124	5.68195	5.22918	4.87955
ASHGA5P027328	0.00131386	2.61103	up	noncoding	uc001sfa.1	AX747003	UCSC_knowngene	2383	chr12	-	54573782	54576165		CCTAATTTTATATTGAATTTGATCTCAGACCACACCTGAGTTTGCTGTAAGATTTGACTG	exon sense-overlapping	NM_001243790	SMUG1	single-strand selective monofunctional uracil DNA glycosylase isoform 2	-	54575238	54582741	79.4728	44.8366	6.7726	5.38798	96.3183	65.7503	68.1906	87.632	57.814	52.9909	37.6471	30.8944	7.01652	6.48316	6.61392	6.97678	5.76124	5.68195	5.22918	4.87955
ASHGA5P027328	0.00131386	2.61103	up	noncoding	uc001sfa.1	AX747003	UCSC_knowngene	2383	chr12	-	54573782	54576165		CCTAATTTTATATTGAATTTGATCTCAGACCACACCTGAGTTTGCTGTAAGATTTGACTG	exon sense-overlapping	NM_001243791	SMUG1	single-strand selective monofunctional uracil DNA glycosylase isoform 2	-	54575238	54582778	79.4728	44.8366	6.7726	5.38798	96.3183	65.7503	68.1906	87.632	57.814	52.9909	37.6471	30.8944	7.01652	6.48316	6.61392	6.97678	5.76124	5.68195	5.22918	4.87955
ASHGA5P027328	0.00131386	2.61103	up	noncoding	uc001sfa.1	AX747003	UCSC_knowngene	2383	chr12	-	54573782	54576165		CCTAATTTTATATTGAATTTGATCTCAGACCACACCTGAGTTTGCTGTAAGATTTGACTG	exon sense-overlapping	NM_014311	SMUG1	single-strand selective monofunctional uracil DNA glycosylase isoform 1	-	54574141	54582778	79.4728	44.8366	6.7726	5.38798	96.3183	65.7503	68.1906	87.632	57.814	52.9909	37.6471	30.8944	7.01652	6.48316	6.61392	6.97678	5.76124	5.68195	5.22918	4.87955
ASHGA5P018016	0.000997939	3.49656	up	noncoding	ENST00000448377	RP11-195E11.3	GENCODE	1922	chr9	-	72784558	72790804	ENST00000535188, uc004ahp.1	GGAGGAACCCAAACAGAAAAATCTATTTTATACATTTTCTACAGAAAATGCACCCCATCA	natural antisense	NM_153267	MAMDC2	MAM domain-containing protein 2 precursor	+	72658496	72841888	20.0698	8.23458	4.80818	3.00224	24.1033	15.4981	14.4563	26.2213	8.38049	11.7593	6.30629	6.49222	5.0591	4.43589	4.43627	5.30145	3.06505	3.56495	2.72053	2.65842
ASHGA5P052744	0.00056579	2.27682	up	noncoding	TCONS_00011228	XLOC_005806	LincRNAs identified by Cabili et al	1339	chr6	-	112221561	112230600		AAGCCAAGACCCTCCAGCTAGTGGAGAGTTGGGGCCTGCAGGAACTGAAAGGCAGGAGGG	intergenic							27.9085	17.8842	5.29643	4.10941	20.9814	35.1764	30.1254	25.351	17.451	19.0178	15.4583	19.6097	4.85279	5.60819	5.47422	5.25051	4.06476	4.2281	3.93524	4.20954
ASHGA5P027417	0.00443922	5.38558	up	noncoding	ENST00000548626	RP11-1143G9.4	GENCODE	429	chr12	-	69746948	69747436		ATTCTGGAGTTACACTCCACAACCTTGAACATACTGACGGACATCTCTGTTTTGACAACG	natural antisense	NM_000239	LYZ	lysozyme C precursor	+	69742133	69748013	170.035	50.791	7.82112	5.39202	208.298	136.362	126.692	208.787	28.8295	19.5862	80.1011	74.6471	8.10614	7.49887	7.4805	8.19898	4.77351	4.26974	6.34111	6.18372
ASHGA5P034143	0.000436338	4.61348	up	noncoding	NR_046201	LOC400684	RefSeq	968	chr19	-	32880955	32896445		TTGTGTGGAATGCTAGCTCTGGAAGAGCAGAAATAAATACAGCTTAAGCTTTGAACCATA	bidirectional	NM_001172774	DPY19L3	protein dpy-19 homolog 3	+	32896654	32976799	490.595	136.396	9.24102	7.03516	655.286	362.13	327.275	617.686	170.633	164.18	101.576	109.195	9.68965	8.81626	8.76514	9.69302	7.34939	7.34636	6.69767	6.74722
ASHGA5P034143	0.000436338	4.61348	up	noncoding	NR_046201	LOC400684	RefSeq	968	chr19	-	32880955	32896445		TTGTGTGGAATGCTAGCTCTGGAAGAGCAGAAATAAATACAGCTTAAGCTTTGAACCATA	bidirectional	NM_207325	DPY19L3	protein dpy-19 homolog 3	+	32897021	32976799	490.595	136.396	9.24102	7.03516	655.286	362.13	327.275	617.686	170.633	164.18	101.576	109.195	9.68965	8.81626	8.76514	9.69302	7.34939	7.34636	6.69767	6.74722
ASHGA5P047265	0.014916	2.84197	up	noncoding	uc001imr.1	AK055017	UCSC_knowngene	5227	chr10	+	13680942	13686169		GCACCTGGATGGGGTTTGCTATATTTAGAACTAAACTAATACTGAATGAAAACAAATTGG	natural antisense	NM_018027	FRMD4A	FERM domain-containing protein 4A	-	13685705	14372866	407.894	165.902	8.87265	7.36576	628.272	209.894	206.117	587.295	147.392	157.448	171.167	187.601	9.63175	8.0893	8.14685	9.6227	7.13647	7.28573	7.47829	7.56254
ASHGA5P029112	0.0075606	4.78407	up	noncoding	ENST00000557062	RP11-816J8.1	GENCODE	522	chr14	-	49524430	49544223		TTTCTAGAGGATGCCTCCCACAGAAAAAGTGCTCAATAAATATCTGTCATTGGTGAAAAC	intergenic							973.118	223.647	10.0203	7.7621	1562.22	445.326	429.171	1455.75	168.508	166.542	276.142	283.395	10.9267	9.10129	9.13868	10.9147	7.33076	7.36689	8.18601	8.16476
ASHGA5P029549	0.000530552	3.01712	up	noncoding	ENST00000554055	RP11-841O20.2	GENCODE	581	chr14	+	53107556	53108284		GAGCCAGTAGAAGGTGACAAAGTAGAGGTAAGAATATTCCTTCAAAAAGATTGGCAGCTA	natural antisense	ENST00000395686	ERO1L	ERO1-like (S. cerevisiae) [Source:HGNC Symbol;Acc:13280]	-	53106633	53162423	899.081	365.497	10.1139	8.52074	841.239	1014.48	982.508	758.093	281.262	269.302	451.833	459.592	10.0489	10.1883	10.2281	9.9904	8.12778	8.11574	8.94015	8.89926
ASHGA5P016569	0.00739828	3.95568	up	noncoding	ENST00000431761	KIAA0664L3	GENCODE	723	chr16	+	31716990	31718672	NR_024034, uc002ecl.4, uc002ecm.4	CCCAGAGCAGCCCCAGTACTGGAACGAGGAGCTGCAGATGATGAGGGACCTACCCAACAA	intergenic							459.749	130.57	8.99082	7.0069	730.137	215.506	205.202	688.154	144.53	143.849	118.2	115.702	9.8454	8.12881	8.14034	9.84875	7.11242	7.15466	6.9282	6.83231
ASHGA5P021699	2.07586e-05	2.41604	up	noncoding	ENST00000538559	RMST	GENCODE	2598	chr12	+	97825430	97958793		ATCATAAAAGTATTGCTAAACAATCAAATGCAAGGTATTTTGTCTTCTTTCACTCCTTAA	intergenic							26.7527	16.3927	5.26075	3.9881	25.906	25.2772	26.0008	29.8269	14.5059	17.1002	15.4441	18.5206	5.16309	5.12861	5.26743	5.48387	3.81634	4.07784	3.93358	4.12465
ASHGA5P041578	0.022567	2.47314	up	noncoding	ENST00000358442	RP11-423H2.1	GENCODE	515	chr5	+	177309443	177348388		ATCAAAACAACCTCATTGTTCTCAATGACTGACCTTATAATAAGTAAATGTTATAGAACA	intergenic							865.221	441.896	10.0449	8.73852	1074.25	707.642	676.785	1002.21	630.843	617.815	256.12	262.806	10.3757	9.70765	9.73203	10.3641	9.39229	9.41917	8.08055	8.06208
ASHGA5P058281	0.00784224	13.195	up	noncoding	TCONS_00029159	XLOC_014103	LincRNAs identified by Cabili et al	1025	chr21	-	44808522	44809763		TAAACCGCCTGTTGTTGTCTAAACGTATATCCGTGTATGTAAACCGCCTGTTCTCTAAAC	intergenic							6452.74	341.445	12.1777	8.45577	11833.2	1313.55	1251.58	11412.7	393.621	386.442	285.905	299.81	13.7852	10.5367	10.5546	13.8342	8.65666	8.68694	8.23524	8.24423
ASHGA5P039403	0.0147611	2.54336	up	noncoding	ENST00000511164	RAC1P2	pseudogene	579	chr4	-	46725846	46726425	NM_006908, NM_018890	ACTTGATCTTAGGGATGATAAAGACCCGATCGAGAAACTGAAGGAGAAGAAGCTGACTCC								37791.5	15098	15.3154	13.9687	24900.5	53279.3	49808.9	23177.3	9680.13	9411.89	20013.4	21286.7	14.8979	15.7415	15.7349	14.8874	13.4119	13.4377	14.5021	14.5232
ASHGA5P027212	0.0140387	2.07205	up	noncoding	ENST00000545609	PLEKHA8P1	GENCODE	277	chr12	-	45570209	45609824		GCTAGGTCACCATCATAGTCATGTTTCAGCCTATGGGAAGGGGGAAAGACAATATTCAAG	natural antisense	NM_001025356	ANO6	anoctamin-6 isoform a	+	45609769	45826134	32.3644	23.2746	5.49763	4.44657	38.6848	29.16	22.3524	39.2604	15.5087	18.2264	31.0644	28.2988	5.73849	5.33538	5.05337	5.86327	3.91006	4.17104	4.95389	4.75128
ASHGA5P027212	0.0140387	2.07205	up	noncoding	ENST00000545609	PLEKHA8P1	GENCODE	277	chr12	-	45570209	45609824		GCTAGGTCACCATCATAGTCATGTTTCAGCCTATGGGAAGGGGGAAAGACAATATTCAAG	natural antisense	NM_001142679	ANO6	anoctamin-6 isoform c	+	45609769	45834187	32.3644	23.2746	5.49763	4.44657	38.6848	29.16	22.3524	39.2604	15.5087	18.2264	31.0644	28.2988	5.73849	5.33538	5.05337	5.86327	3.91006	4.17104	4.95389	4.75128
ASHGA5P027212	0.0140387	2.07205	up	noncoding	ENST00000545609	PLEKHA8P1	GENCODE	277	chr12	-	45570209	45609824		GCTAGGTCACCATCATAGTCATGTTTCAGCCTATGGGAAGGGGGAAAGACAATATTCAAG	natural antisense	NM_001204803	ANO6	anoctamin-6 isoform d	+	45609769	45826134	32.3644	23.2746	5.49763	4.44657	38.6848	29.16	22.3524	39.2604	15.5087	18.2264	31.0644	28.2988	5.73849	5.33538	5.05337	5.86327	3.91006	4.17104	4.95389	4.75128
ASHGA5P022329	0.000243086	2.64785	up	noncoding	ENST00000554701	CHEK2P2	pseudogene	670	chr15	+	20488748	20496811		CTCTACTCCAGGTTCTAGCCCAGAGGCACAAAGGTTGTCTTCCCGCAAAAGACCAAGACT								142.361	74.4274	7.57175	6.16693	118.433	178.078	165.152	107.783	83.0009	81.3543	61.2492	72.1051	7.30915	7.86582	7.83708	7.27496	6.28245	6.30366	5.94907	6.13255
ASHGA5P037541	0.000193896	2.28954	up	noncoding	ENST00000493696	KCNMB3P1	pseudogene	572	chr22	-	17061815	17063607		AATTGAAGCATTCGGAGAGAAGAATCAACCTGCACTGCCATCCACACAGATATCATGGAC								264.068	152.918	8.44136	7.2463	312.496	229.18	215.969	298.627	147.39	142.384	157.839	164.057	8.66077	8.20747	8.2107	8.68651	7.13634	7.13943	7.35297	7.35647
ASHGA5P019523	1.57495e-05	5.11392	up	noncoding	ENST00000489488	RP4-798C17.6	GENCODE	460	chr7	-	143949388	144052693		GAAGTTTCAGTCTTCCTCCAGACAGGCACGCCATACAACCGACTACACTTGGGCTCACTG	intron sense-overlapping	NM_001005328	OR2A7	olfactory receptor 2A7	-	143955788	143956721	1661.21	360.258	10.9023	8.54785	1254.68	2136.02	2085.17	1168.98	346.459	326.727	379.164	388.683	10.598	11.183	11.2353	10.5928	8.4584	8.42705	8.66745	8.63851
ASHGA5P019523	1.57495e-05	5.11392	up	noncoding	ENST00000489488	RP4-798C17.6	GENCODE	460	chr7	-	143949388	144052693		GAAGTTTCAGTCTTCCTCCAGACAGGCACGCCATACAACCGACTACACTTGGGCTCACTG	intron sense-overlapping	NM_198495	CTAGE4	cutaneous T-cell lymphoma-associated antigen 4	-	143963766	143966392	1661.21	360.258	10.9023	8.54785	1254.68	2136.02	2085.17	1168.98	346.459	326.727	379.164	388.683	10.598	11.183	11.2353	10.5928	8.4584	8.42705	8.66745	8.63851
ASHGA5P019523	1.57495e-05	5.11392	up	noncoding	ENST00000489488	RP4-798C17.6	GENCODE	460	chr7	-	143949388	144052693		GAAGTTTCAGTCTTCCTCCAGACAGGCACGCCATACAACCGACTACACTTGGGCTCACTG	intronic antisense	NM_001001802	OR2A42	olfactory receptor 2A1/2A42	+	144015217	144016150	1661.21	360.258	10.9023	8.54785	1254.68	2136.02	2085.17	1168.98	346.459	326.727	379.164	388.683	10.598	11.183	11.2353	10.5928	8.4584	8.42705	8.66745	8.63851
ASHGA5P019523	1.57495e-05	5.11392	up	noncoding	ENST00000489488	RP4-798C17.6	GENCODE	460	chr7	-	143949388	144052693		GAAGTTTCAGTCTTCCTCCAGACAGGCACGCCATACAACCGACTACACTTGGGCTCACTG	intronic antisense	NM_001005287	OR2A1	olfactory receptor 2A1/2A42	+	144015217	144016150	1661.21	360.258	10.9023	8.54785	1254.68	2136.02	2085.17	1168.98	346.459	326.727	379.164	388.683	10.598	11.183	11.2353	10.5928	8.4584	8.42705	8.66745	8.63851
ASHGA5P019523	1.57495e-05	5.11392	up	noncoding	ENST00000489488	RP4-798C17.6	GENCODE	460	chr7	-	143949388	144052693		GAAGTTTCAGTCTTCCTCCAGACAGGCACGCCATACAACCGACTACACTTGGGCTCACTG	natural antisense	NM_005435	ARHGEF5	rho guanine nucleotide exchange factor 5	+	144052488	144077725	1661.21	360.258	10.9023	8.54785	1254.68	2136.02	2085.17	1168.98	346.459	326.727	379.164	388.683	10.598	11.183	11.2353	10.5928	8.4584	8.42705	8.66745	8.63851
ASHGA5P053524	0.00170678	2.3476	up	noncoding	uc003ylf.2	LOC100499183	UCSC_knowngene	1773	chr8	-	104177736	104298135		ACTGACTGGAAGACAGCTTAAACGATTTGGAGAAAAGTGGAATACATTAATCTCAGAAAA	intronic antisense	NM_001024372	BAALC	brain and acute leukemia cytoplasmic protein isoform 2	+	104152920	104242533	34.6029	21.6063	5.60153	4.37034	42.9451	28.1965	27.0756	40.1947	18.5187	16.8811	25.3116	25.7139	5.89324	5.28817	5.32744	5.89727	4.15004	4.06207	4.65605	4.61322
ASHGA5P053524	0.00170678	2.3476	up	noncoding	uc003ylf.2	LOC100499183	UCSC_knowngene	1773	chr8	-	104177736	104298135		ACTGACTGGAAGACAGCTTAAACGATTTGGAGAAAAGTGGAATACATTAATCTCAGAAAA	intronic antisense	NM_024812	BAALC	brain and acute leukemia cytoplasmic protein isoform 1	+	104152920	104242533	34.6029	21.6063	5.60153	4.37034	42.9451	28.1965	27.0756	40.1947	18.5187	16.8811	25.3116	25.7139	5.89324	5.28817	5.32744	5.89727	4.15004	4.06207	4.65605	4.61322
ASHGA5P041291	0.0112991	2.17858	up	noncoding	ENST00000513221	CTC-426B10.1	GENCODE	523	chr5	+	111066085	111067878		CACTTACCACAAGGAAACAATGAGTTTCAAACTACTTCTATACATCAAAAGAGTACATGG	natural antisense	NM_001142474	NREP	neuronal regeneration-related protein isoform b	-	111064999	111312628	116.662	77.844	7.30629	6.1829	97.9679	144.475	130.698	93.5073	55.0853	54.2668	99.6696	102.354	7.04154	7.582	7.52519	7.07643	5.69241	5.71527	6.67158	6.65235
ASHGA5P041291	0.0112991	2.17858	up	noncoding	ENST00000513221	CTC-426B10.1	GENCODE	523	chr5	+	111066085	111067878		CACTTACCACAAGGAAACAATGAGTTTCAAACTACTTCTATACATCAAAAGAGTACATGG	natural antisense	NM_001142475	NREP	neuronal regeneration-related protein isoform c	-	111064999	111312628	116.662	77.844	7.30629	6.1829	97.9679	144.475	130.698	93.5073	55.0853	54.2668	99.6696	102.354	7.04154	7.582	7.52519	7.07643	5.69241	5.71527	6.67158	6.65235
ASHGA5P041291	0.0112991	2.17858	up	noncoding	ENST00000513221	CTC-426B10.1	GENCODE	523	chr5	+	111066085	111067878		CACTTACCACAAGGAAACAATGAGTTTCAAACTACTTCTATACATCAAAAGAGTACATGG	natural antisense	NM_001142476	NREP	neuronal regeneration-related protein isoform a	-	111064999	111093915	116.662	77.844	7.30629	6.1829	97.9679	144.475	130.698	93.5073	55.0853	54.2668	99.6696	102.354	7.04154	7.582	7.52519	7.07643	5.69241	5.71527	6.67158	6.65235
ASHGA5P041291	0.0112991	2.17858	up	noncoding	ENST00000513221	CTC-426B10.1	GENCODE	523	chr5	+	111066085	111067878		CACTTACCACAAGGAAACAATGAGTTTCAAACTACTTCTATACATCAAAAGAGTACATGG	natural antisense	NM_001142477	NREP	neuronal regeneration-related protein isoform a	-	111064999	111093793	116.662	77.844	7.30629	6.1829	97.9679	144.475	130.698	93.5073	55.0853	54.2668	99.6696	102.354	7.04154	7.582	7.52519	7.07643	5.69241	5.71527	6.67158	6.65235
ASHGA5P041291	0.0112991	2.17858	up	noncoding	ENST00000513221	CTC-426B10.1	GENCODE	523	chr5	+	111066085	111067878		CACTTACCACAAGGAAACAATGAGTTTCAAACTACTTCTATACATCAAAAGAGTACATGG	natural antisense	NM_001142478	NREP	neuronal regeneration-related protein isoform a	-	111064999	111093399	116.662	77.844	7.30629	6.1829	97.9679	144.475	130.698	93.5073	55.0853	54.2668	99.6696	102.354	7.04154	7.582	7.52519	7.07643	5.69241	5.71527	6.67158	6.65235
ASHGA5P041291	0.0112991	2.17858	up	noncoding	ENST00000513221	CTC-426B10.1	GENCODE	523	chr5	+	111066085	111067878		CACTTACCACAAGGAAACAATGAGTTTCAAACTACTTCTATACATCAAAAGAGTACATGG	natural antisense	NM_001142479	NREP	neuronal regeneration-related protein isoform a	-	111064999	111093252	116.662	77.844	7.30629	6.1829	97.9679	144.475	130.698	93.5073	55.0853	54.2668	99.6696	102.354	7.04154	7.582	7.52519	7.07643	5.69241	5.71527	6.67158	6.65235
ASHGA5P041291	0.0112991	2.17858	up	noncoding	ENST00000513221	CTC-426B10.1	GENCODE	523	chr5	+	111066085	111067878		CACTTACCACAAGGAAACAATGAGTTTCAAACTACTTCTATACATCAAAAGAGTACATGG	natural antisense	NM_001142480	NREP	neuronal regeneration-related protein isoform a	-	111064999	111093252	116.662	77.844	7.30629	6.1829	97.9679	144.475	130.698	93.5073	55.0853	54.2668	99.6696	102.354	7.04154	7.582	7.52519	7.07643	5.69241	5.71527	6.67158	6.65235
ASHGA5P041291	0.0112991	2.17858	up	noncoding	ENST00000513221	CTC-426B10.1	GENCODE	523	chr5	+	111066085	111067878		CACTTACCACAAGGAAACAATGAGTTTCAAACTACTTCTATACATCAAAAGAGTACATGG	natural antisense	NM_001142481	NREP	neuronal regeneration-related protein isoform a	-	111064999	111093106	116.662	77.844	7.30629	6.1829	97.9679	144.475	130.698	93.5073	55.0853	54.2668	99.6696	102.354	7.04154	7.582	7.52519	7.07643	5.69241	5.71527	6.67158	6.65235
ASHGA5P041291	0.0112991	2.17858	up	noncoding	ENST00000513221	CTC-426B10.1	GENCODE	523	chr5	+	111066085	111067878		CACTTACCACAAGGAAACAATGAGTTTCAAACTACTTCTATACATCAAAAGAGTACATGG	natural antisense	NM_001142482	NREP	neuronal regeneration-related protein isoform a	-	111064999	111093104	116.662	77.844	7.30629	6.1829	97.9679	144.475	130.698	93.5073	55.0853	54.2668	99.6696	102.354	7.04154	7.582	7.52519	7.07643	5.69241	5.71527	6.67158	6.65235
ASHGA5P041291	0.0112991	2.17858	up	noncoding	ENST00000513221	CTC-426B10.1	GENCODE	523	chr5	+	111066085	111067878		CACTTACCACAAGGAAACAATGAGTTTCAAACTACTTCTATACATCAAAAGAGTACATGG	natural antisense	NM_001142483	NREP	neuronal regeneration-related protein isoform a	-	111064999	111091948	116.662	77.844	7.30629	6.1829	97.9679	144.475	130.698	93.5073	55.0853	54.2668	99.6696	102.354	7.04154	7.582	7.52519	7.07643	5.69241	5.71527	6.67158	6.65235
ASHGA5P041291	0.0112991	2.17858	up	noncoding	ENST00000513221	CTC-426B10.1	GENCODE	523	chr5	+	111066085	111067878		CACTTACCACAAGGAAACAATGAGTTTCAAACTACTTCTATACATCAAAAGAGTACATGG	natural antisense	NM_004772	NREP	neuronal regeneration-related protein isoform a	-	111064999	111092945	116.662	77.844	7.30629	6.1829	97.9679	144.475	130.698	93.5073	55.0853	54.2668	99.6696	102.354	7.04154	7.582	7.52519	7.07643	5.69241	5.71527	6.67158	6.65235
ASHGA5P005496	0.00437143	3.6345	up	noncoding	ENST00000306399	RP11-443P15.2	pseudogene	891	chr3	+	185677827	185697626	ENST00000423298	TGTTTTGTCCAAGGTTTTGGGGAAAGAAGTCCGAGATGCAAAGATTACCCCGGAAGCTTT								14.3576	5	4.20685	2.34509	22.0067	6.846	8.57549	20.0024	5	5	5	5	4.9216	3.2746	3.72176	4.90943	2.3466	2.35174	2.3454	2.33663
ASHGA5P032210	0.00237501	4.96402	up	noncoding	ENST00000580311	RP1-77H15.1	GENCODE	689	chr17	-	16461298	16462583		GAGATACTTGCAGTCTGAAGTCACTTTAACTTCTCAACATGAGGAGTTTTTTAGATCATC	intron sense-overlapping	NM_020653	ZNF287	zinc finger protein 287	-	16453630	16472520	25.0014	5.65204	4.92012	2.60861	15.9117	13.9122	52.919	17.2626	5.85364	5.84334	5.222	5.68917	4.43251	4.28212	6.26779	4.69803	2.66079	2.70044	2.54044	2.53276
ASHGA5P058571	0.000649864	6.15797	up	noncoding	uc010lps.1	LOC285972	UCSC_knowngene	1853	chr7	+	150130741	150145228		GCCTAGATGGTCGTTTTCAGTGAGAGGATTGGCATGAAGAATCCTTGGGACACAGGAATC	intergenic							25.984	5.24446	5.0513	2.42884	17.1557	37.9494	36.4916	12.3392	5.97784	5	5	5	4.54975	5.71005	5.74456	4.20084	2.68161	2.35174	2.3454	2.33663
ASHGA5P018319	0.0148172	2.09078	up	noncoding	ENST00000451914	RP4-710M16.2	GENCODE	545	chr1	+	56880634	56881638		AGGAGTTTGGGCTAAGAATTTGTACAGCCATATTACAGATTTGGAAAATGATGTGAAGAG	intergenic							24.355	17.4982	5.08949	4.02545	31.1158	21.4501	16.2514	28.6026	22.0872	21.1731	10.5526	16.1799	5.43746	4.89306	4.60251	5.42494	4.39897	4.38297	3.39181	3.92804
ASHGA5P025790	5.30244e-05	5.51901	up	noncoding	NR_037775	MIA-RAB4B	RefSeq	1394	chr19	+	41281441	41302849		AAAGTCGATGTGAAGACAGACACTTCCTCTTCAAATTCCTGGTGATTGGCAGTGCAGGAA	exon sense-overlapping	NM_001202553	MIA	melanoma-derived growth regulatory protein precursor	+	41281081	41283398	159.315	39.8651	7.72112	5.25671	202.196	122.323	114.455	198.284	39.6533	32.2997	44.9953	42.5121	8.06422	7.35046	7.34451	8.1253	5.22194	4.96928	5.49042	5.3452
ASHGA5P025790	5.30244e-05	5.51901	up	noncoding	NR_037775	MIA-RAB4B	RefSeq	1394	chr19	+	41281441	41302849		AAAGTCGATGTGAAGACAGACACTTCCTCTTCAAATTCCTGGTGATTGGCAGTGCAGGAA	exon sense-overlapping	NM_006533	MIA	melanoma-derived growth regulatory protein precursor	+	41281281	41283398	159.315	39.8651	7.72112	5.25671	202.196	122.323	114.455	198.284	39.6533	32.2997	44.9953	42.5121	8.06422	7.35046	7.34451	8.1253	5.22194	4.96928	5.49042	5.3452
ASHGA5P025790	5.30244e-05	5.51901	up	noncoding	NR_037775	MIA-RAB4B	RefSeq	1394	chr19	+	41281441	41302849		AAAGTCGATGTGAAGACAGACACTTCCTCTTCAAATTCCTGGTGATTGGCAGTGCAGGAA	exon sense-overlapping	NM_016154	RAB4B	ras-related protein Rab-4B	+	41284123	41302849	159.315	39.8651	7.72112	5.25671	202.196	122.323	114.455	198.284	39.6533	32.2997	44.9953	42.5121	8.06422	7.35046	7.34451	8.1253	5.22194	4.96928	5.49042	5.3452
ASHGA5P057356	0.000412778	4.22867	up	noncoding	TCONS_00016286	XLOC_007661	LincRNAs identified by Cabili et al	212	chr9	-	26716405	26718917		TGAGGTTTCAGATGGGGGCTCTAAGACTCAGAGAGATGAAGAGACTTTCCCACAAAACTA	intergenic							34.1317	12.339	5.60497	3.52477	36.4072	36.6575	34.2241	29.2382	6.3787	10.617	16.3948	15.9656	5.65441	5.66109	5.64973	5.45467	2.74402	3.41999	4.02651	3.90856
ASHGA5P057848	0.0091837	4.1237	up	noncoding	TCONS_00022640	XLOC_010942	LincRNAs identified by Cabili et al	640	chr14	+	103585406	103586942		GAGAAGCAGGACGCTGAGCAACGTTGGAGGAGAAGCAAGATAACACTGTGCTTAGTGAAG	intergenic							18.9161	5.21774	4.46832	2.42438	8.44545	30.7955	27.9541	8.46937	5.87095	5	5	5	3.44226	5.41217	5.3713	3.64757	2.66377	2.35174	2.3454	2.33663
ASHGA5P045506	0.00516498	2.88414	up	noncoding	uc001iaq.1	AX747535	UCSC_knowngene	2767	chr1	+	244866474	244869241		CTGGCAGTGGACCAGGTAATCTTAACCTCTCTTACCTAATACAGAACTCTTTCTCTTCTG	exon sense-overlapping	NM_016076	DESI2	desumoylating isopeptidase 2	+	244816351	244872334	86.2761	39.6593	6.78225	5.25411	127.843	57.7104	45.5845	113.966	42.7608	41.8724	34.5425	39.4613	7.42115	6.30251	6.05582	7.34952	5.3265	5.34643	5.10288	5.24061
ASHGA5P058631	0.0348996	2.77449	up	noncoding	uc011hzv.2	HLA-DQB	UCSC_knowngene	645	chr6_mcf_hap5	-	3961838	3964231		GTGGAGTGGCGGCTCCTGCACTGACTCCTGAGACTATTTTAACTGGGATTGGTTATCACT	intergenic							7685.76	2307.45	12.8079	11.3357	3153.73	12611.8	12028.1	2949.46	2861.33	2779.86	1765.08	1823.53	11.9346	13.6697	13.695	11.9323	11.6723	11.6853	10.9999	10.9853
ASHGA5P042342	0.000690406	15.2654	up	noncoding	ENST00000440874	TRIM31-AS1	GENCODE	549	chr6	+	30073016	30082501		TAGAGACACTACTAATTGTTCCAGCTCATCCAGCTAATAAATGACAGATCTCAGACTTAA	natural antisense	NM_007028	TRIM31	E3 ubiquitin-protein ligase TRIM31	-	30070673	30080867	459.3	31.6402	8.86731	4.93512	780.713	176.653	155.81	724.024	34.3826	28.7933	31.0534	32.3316	9.93955	7.85313	7.75701	9.91954	5.02285	4.81217	4.95318	4.95227
ASHGA5P031869	0.00709911	2.53492	up	noncoding	ENST00000575953	RP11-96D1.9	GENCODE	1187	chr16	+	68233697	68234884		CCGCAGGTTTTGGACCAGACAGTAAACATTAAAACAGTTGATTTTATAACAGATATGGAA	intron sense-overlapping	NM_004555	NFATC3	nuclear factor of activated T-cells, cytoplasmic 3 isoform 2	+	68119268	68263162	12.2345	7.05067	4.07253	2.7306	11.6768	13.8863	15.6701	7.7046	5	5	6.97997	11.2227	3.95803	4.27969	4.54875	3.50367	2.3466	2.35174	2.82867	3.39537
ASHGA5P031869	0.00709911	2.53492	up	noncoding	ENST00000575953	RP11-96D1.9	GENCODE	1187	chr16	+	68233697	68234884		CCGCAGGTTTTGGACCAGACAGTAAACATTAAAACAGTTGATTTTATAACAGATATGGAA	intron sense-overlapping	NM_173163	NFATC3	nuclear factor of activated T-cells, cytoplasmic 3 isoform 3	+	68119268	68263162	12.2345	7.05067	4.07253	2.7306	11.6768	13.8863	15.6701	7.7046	5	5	6.97997	11.2227	3.95803	4.27969	4.54875	3.50367	2.3466	2.35174	2.82867	3.39537
ASHGA5P031869	0.00709911	2.53492	up	noncoding	ENST00000575953	RP11-96D1.9	GENCODE	1187	chr16	+	68233697	68234884		CCGCAGGTTTTGGACCAGACAGTAAACATTAAAACAGTTGATTTTATAACAGATATGGAA	intron sense-overlapping	NM_173165	NFATC3	nuclear factor of activated T-cells, cytoplasmic 3 isoform 1	+	68119268	68263162	12.2345	7.05067	4.07253	2.7306	11.6768	13.8863	15.6701	7.7046	5	5	6.97997	11.2227	3.95803	4.27969	4.54875	3.50367	2.3466	2.35174	2.82867	3.39537
ASHGA5P042180	6.79955e-06	6.495	up	noncoding	ENST00000444102	RP1-167A14.2	GENCODE	385	chr6	-	167383113	167412553		TTTTGACAAATGAAGAGGATGTGAAGGGCAGAAGGAGCAGAAACTACCAGCAGAGATGCT	bidirectional	NM_007045	FGFR1OP	FGFR1 oncogene partner isoform a	+	167412815	167454066	42.4926	9.49314	5.906	3.20667	47.0938	35.1281	38.1248	49.6236	11.6348	9.34685	9.30868	7.68218	6.01748	5.60642	5.81076	6.18934	3.51488	3.24985	3.21386	2.8481
ASHGA5P042180	6.79955e-06	6.495	up	noncoding	ENST00000444102	RP1-167A14.2	GENCODE	385	chr6	-	167383113	167412553		TTTTGACAAATGAAGAGGATGTGAAGGGCAGAAGGAGCAGAAACTACCAGCAGAGATGCT	bidirectional	NM_194429	FGFR1OP	FGFR1 oncogene partner isoform b	+	167412815	167454066	42.4926	9.49314	5.906	3.20667	47.0938	35.1281	38.1248	49.6236	11.6348	9.34685	9.30868	7.68218	6.01748	5.60642	5.81076	6.18934	3.51488	3.24985	3.21386	2.8481
ASHGA5P056285	0.0131833	2.08614	up	noncoding	TCONS_00001762	XLOC_001134	LincRNAs identified by Cabili et al	423	chr1	-	192904812	192916494		AGCTGTAGAGGCAAGACTCCTTTTGTACTGGCTTGTGTAGGCAAAAGAAAGCAGTATAGA	intergenic							13.1787	8.99614	4.17853	3.1177	9.07337	17.4673	14.5145	11.6595	12.4205	8.46568	5.70727	9.39112	3.55415	4.59696	4.44094	4.12209	3.60012	3.12153	2.62081	3.12834
ASHGA5P035871	2.63164e-06	4.36356	up	noncoding	TCONS_00004216	XLOC_002060	LincRNAs identified by Cabili et al	358	chr2	-	42329147	42329924		ATAACTGTCCTTTGGGTCTTTCAAGAACCTAGTGATTGAGGAGAGGGCAACGGTGAATCT	intergenic							15.9965	5.13341	4.51368	2.38817	17.421	14.2958	13.4683	18.8008	5	5	5	5.53363	4.57626	4.31821	4.33854	4.82171	2.3466	2.35174	2.3454	2.50895
ASHGA5P014508	0.00212631	2.64026	up	noncoding	NR_037673	SERF2-C15ORF63	RefSeq	1794	chr15	+	44084173	44094769		AGATGACGGGCTTTCTGCTGCCGCCCGCAAGCAGAGCTTCTAGAACTGGAGCAGAAAGAA	exon sense-overlapping	NM_001018108	SERF2	small EDRK-rich factor 2 isoform c	+	44084039	44088287	8560.36	3301.87	13.2483	11.8476	9559.16	8141.25	7533.52	9007.51	2534.09	2350.71	4064.87	4257.83	13.5077	12.9975	12.9774	13.5106	11.4818	11.4288	12.2363	12.2436
ASHGA5P014508	0.00212631	2.64026	up	noncoding	NR_037673	SERF2-C15ORF63	RefSeq	1794	chr15	+	44084173	44094769		AGATGACGGGCTTTCTGCTGCCGCCCGCAAGCAGAGCTTCTAGAACTGGAGCAGAAAGAA	exon sense-overlapping	NM_001199875	SERF2	small EDRK-rich factor 2 isoform a	+	44084173	44088287	8560.36	3301.87	13.2483	11.8476	9559.16	8141.25	7533.52	9007.51	2534.09	2350.71	4064.87	4257.83	13.5077	12.9975	12.9774	13.5106	11.4818	11.4288	12.2363	12.2436
ASHGA5P014508	0.00212631	2.64026	up	noncoding	NR_037673	SERF2-C15ORF63	RefSeq	1794	chr15	+	44084173	44094769		AGATGACGGGCTTTCTGCTGCCGCCCGCAAGCAGAGCTTCTAGAACTGGAGCAGAAAGAA	exon sense-overlapping	NM_001199876	SERF2	small EDRK-rich factor 2 isoform b	+	44084173	44088287	8560.36	3301.87	13.2483	11.8476	9559.16	8141.25	7533.52	9007.51	2534.09	2350.71	4064.87	4257.83	13.5077	12.9975	12.9774	13.5106	11.4818	11.4288	12.2363	12.2436
ASHGA5P014508	0.00212631	2.64026	up	noncoding	NR_037673	SERF2-C15ORF63	RefSeq	1794	chr15	+	44084173	44094769		AGATGACGGGCTTTCTGCTGCCGCCCGCAAGCAGAGCTTCTAGAACTGGAGCAGAAAGAA	exon sense-overlapping	NM_001199877	SERF2	small EDRK-rich factor 2 isoform c	+	44069293	44088287	8560.36	3301.87	13.2483	11.8476	9559.16	8141.25	7533.52	9007.51	2534.09	2350.71	4064.87	4257.83	13.5077	12.9975	12.9774	13.5106	11.4818	11.4288	12.2363	12.2436
ASHGA5P014508	0.00212631	2.64026	up	noncoding	NR_037673	SERF2-C15ORF63	RefSeq	1794	chr15	+	44084173	44094769		AGATGACGGGCTTTCTGCTGCCGCCCGCAAGCAGAGCTTCTAGAACTGGAGCAGAAAGAA	exon sense-overlapping	NM_001199878	SERF2	small EDRK-rich factor 2 isoform d	+	44084574	44088287	8560.36	3301.87	13.2483	11.8476	9559.16	8141.25	7533.52	9007.51	2534.09	2350.71	4064.87	4257.83	13.5077	12.9975	12.9774	13.5106	11.4818	11.4288	12.2363	12.2436
ASHGA5P014508	0.00212631	2.64026	up	noncoding	NR_037673	SERF2-C15ORF63	RefSeq	1794	chr15	+	44084173	44094769		AGATGACGGGCTTTCTGCTGCCGCCCGCAAGCAGAGCTTCTAGAACTGGAGCAGAAAGAA	exon sense-overlapping	NM_001199885	C15orf63	huntingtin-interacting protein K isoform 2	+	44092618	44094769	8560.36	3301.87	13.2483	11.8476	9559.16	8141.25	7533.52	9007.51	2534.09	2350.71	4064.87	4257.83	13.5077	12.9975	12.9774	13.5106	11.4818	11.4288	12.2363	12.2436
ASHGA5P014508	0.00212631	2.64026	up	noncoding	NR_037673	SERF2-C15ORF63	RefSeq	1794	chr15	+	44084173	44094769		AGATGACGGGCTTTCTGCTGCCGCCCGCAAGCAGAGCTTCTAGAACTGGAGCAGAAAGAA	exon sense-overlapping	NM_016400	C15orf63	huntingtin-interacting protein K isoform 1	+	44092618	44094769	8560.36	3301.87	13.2483	11.8476	9559.16	8141.25	7533.52	9007.51	2534.09	2350.71	4064.87	4257.83	13.5077	12.9975	12.9774	13.5106	11.4818	11.4288	12.2363	12.2436
ASHGA5P014508	0.00212631	2.64026	up	noncoding	NR_037673	SERF2-C15ORF63	RefSeq	1794	chr15	+	44084173	44094769		AGATGACGGGCTTTCTGCTGCCGCCCGCAAGCAGAGCTTCTAGAACTGGAGCAGAAAGAA	intronic antisense	NM_001258031	SERINC4	serine incorporator 4 isoform 1	-	44086371	44092295	8560.36	3301.87	13.2483	11.8476	9559.16	8141.25	7533.52	9007.51	2534.09	2350.71	4064.87	4257.83	13.5077	12.9975	12.9774	13.5106	11.4818	11.4288	12.2363	12.2436
ASHGA5P014508	0.00212631	2.64026	up	noncoding	NR_037673	SERF2-C15ORF63	RefSeq	1794	chr15	+	44084173	44094769		AGATGACGGGCTTTCTGCTGCCGCCCGCAAGCAGAGCTTCTAGAACTGGAGCAGAAAGAA	intronic antisense	NM_001258032	SERINC4	serine incorporator 4 isoform 3	-	44086371	44092295	8560.36	3301.87	13.2483	11.8476	9559.16	8141.25	7533.52	9007.51	2534.09	2350.71	4064.87	4257.83	13.5077	12.9975	12.9774	13.5106	11.4818	11.4288	12.2363	12.2436
ASHGA5P032272	0.00849986	10.7348	up	noncoding	NR_027086	LOC284578	RefSeq	2363	chr1	-	205523400	205525763		TATAGTATAGTATGTATCTCTGTAAGCCACTACAGATTCCTCTTTTTGGAATGAGGTGGC	intergenic							327.818	29.3021	8.08752	4.66329	74.8175	602.448	560.591	73.4176	42.6348	41.0611	14.8113	18.7013	6.66125	9.48725	9.4714	6.73016	5.32189	5.31856	3.87356	4.13917
ASHGA5P057650	0.000432526	7.43149	up	noncoding	TCONS_00020373	XLOC_009705	LincRNAs identified by Cabili et al	308	chr12	+	32803413	32810771		TACAGAGGAAGTGATTCATGCACTGTTTTGTCCTGCAGGAGTTCCGGCAAACACAACTTT	intergenic							46.4918	8.02077	5.87528	2.98163	70.3233	25.7337	25.0063	64.9039	7.73674	9.79469	6.71765	7.83399	6.57443	5.15624	5.21339	6.55705	2.95909	3.30901	2.78602	2.87238
ASHGA5P033120	2.22483e-05	2.18546	up	noncoding	ENST00000434311	RP5-1068B5.3	GENCODE	478	chr1	-	229576030	229576767		CCTCTTTTAATCCTGTTTCTCTCTAAGTTAGTAGCTATTACACCCAAATGGTTGAGTTTT	intergenic							681.666	375.409	9.74406	8.61612	744.779	647.529	625.069	709.286	364.074	346.666	384.34	406.555	9.87498	9.58629	9.62167	9.89329	8.5371	8.52258	8.69111	8.71369
ASHGA5P053078	0.00217182	2.46136	up	noncoding	ENST00000428867	SEPT7P2	GENCODE	593	chr7	-	45797582	45799071	ENST00000513147, uc001hog.1	CTAACATCTGCACCAATTACTCTTATAGGTGGAACAATCCAAAGTTTTAATCAAAGAAGG	intergenic							44.1206	27.3653	5.97081	4.67136	46.4445	46.243	39.5139	44.2811	22.0021	17.6	31.464	38.3952	5.99993	5.9916	5.86266	6.02906	4.3935	4.11756	4.97323	5.20114
ASHGA5P021047	0.00127519	2.50924	up	noncoding	ENST00000523977	RP11-65D13.1	GENCODE	248	chr8	-	77527426	77528676		ATTTTAAAAGATGTAAAATCTGAGCTGCAACACTGAACAAAAGCTGTACTTGCCAGCCAG	intergenic							14.8481	8.52167	4.38466	3.05741	14.3782	15.6585	18.1921	11.1636	10.0202	10.5624	6.71255	6.7915	4.27305	4.44972	4.75894	4.05694	3.32068	3.41258	2.78523	2.71116
ASHGA5P027455	0.00833076	2.84083	up	noncoding	ENST00000549527	RP1-78O14.1	GENCODE	433	chr12	-	79734984	79897176		ACTTCTCTTTTGCAGAACCCATTACGTGTTTGGGCCTATTTGTTATTGTAGCCTAGCCTG	intronic antisense	NM_001135805	SYT1	synaptotagmin-1	+	79257772	79845788	35.9581	17.6656	5.56242	4.05611	51.0321	23.3807	20.6254	48.7941	23.9022	18.4441	12.2134	16.1025	6.13128	5.01662	4.93786	6.16393	4.51412	4.1869	3.60247	3.92094
ASHGA5P027455	0.00833076	2.84083	up	noncoding	ENST00000549527	RP1-78O14.1	GENCODE	433	chr12	-	79734984	79897176		ACTTCTCTTTTGCAGAACCCATTACGTGTTTGGGCCTATTTGTTATTGTAGCCTAGCCTG	intronic antisense	NM_001135806	SYT1	synaptotagmin-1	+	79439432	79845788	35.9581	17.6656	5.56242	4.05611	51.0321	23.3807	20.6254	48.7941	23.9022	18.4441	12.2134	16.1025	6.13128	5.01662	4.93786	6.16393	4.51412	4.1869	3.60247	3.92094
ASHGA5P027455	0.00833076	2.84083	up	noncoding	ENST00000549527	RP1-78O14.1	GENCODE	433	chr12	-	79734984	79897176		ACTTCTCTTTTGCAGAACCCATTACGTGTTTGGGCCTATTTGTTATTGTAGCCTAGCCTG	intronic antisense	NM_005639	SYT1	synaptotagmin-1	+	79258448	79845788	35.9581	17.6656	5.56242	4.05611	51.0321	23.3807	20.6254	48.7941	23.9022	18.4441	12.2134	16.1025	6.13128	5.01662	4.93786	6.16393	4.51412	4.1869	3.60247	3.92094
ASHGA5P038627	0.0430044	4.29417	up	noncoding	ENST00000418353	RP11-135A1.2	GENCODE	430	chr3	-	193848404	193848990		CCCTGAAATGGAATTTCAACGTGTGTCTGTATGTGCATATTTAACAGGAGCTTAATAAAT	intergenic							871.521	179.888	9.55573	7.45335	1571.83	219.143	214.217	1480.89	221.565	224.531	137.759	135.698	10.9362	8.14979	8.19854	10.9384	7.75433	7.8319	7.15174	7.07543
ASHGA5P038411	0.00752032	2.51959	up	noncoding	uc003emd.1	RPL32P3	UCSC_knowngene	2836	chr3	-	129109997	129118282		GAGTTAAGAGCATTATAATTCCCTTTATCACCATATAAACATGTCACTTATCCGGAAAGC	intergenic							232.585	131.348	8.26464	6.93145	200.916	271.892	260.842	196.689	88.7655	85.2813	168.739	182.606	8.05572	8.43325	8.45521	8.1144	6.38073	6.37203	7.45338	7.51967
ASHGA5P053167	1.08145e-05	2.44055	up	noncoding	NR_015381	TP53TG1	RefSeq	751	chr7	-	86954663	86974808		GCGATGGTTAAGACCCATTTTCACCCAACTTCTCGCCGCAGGTCTGGCTTACCACACGCT	bidirectional	NM_001143935	CROT	peroxisomal carnitine O-octanoyltransferase isoform 1	+	86974950	87029112	1181.01	552.421	10.4954	9.20822	1300.26	1147.21	1050.77	1225.8	550.795	525.53	562.083	571.275	10.653	10.3512	10.3167	10.6609	9.17798	9.16718	9.26685	9.22089
ASHGA5P053167	1.08145e-05	2.44055	up	noncoding	NR_015381	TP53TG1	RefSeq	751	chr7	-	86954663	86974808		GCGATGGTTAAGACCCATTTTCACCCAACTTCTCGCCGCAGGTCTGGCTTACCACACGCT	bidirectional	NM_001243745	CROT	peroxisomal carnitine O-octanoyltransferase isoform 3	+	86974950	86989425	1181.01	552.421	10.4954	9.20822	1300.26	1147.21	1050.77	1225.8	550.795	525.53	562.083	571.275	10.653	10.3512	10.3167	10.6609	9.17798	9.16718	9.26685	9.22089
ASHGA5P053167	1.08145e-05	2.44055	up	noncoding	NR_015381	TP53TG1	RefSeq	751	chr7	-	86954663	86974808		GCGATGGTTAAGACCCATTTTCACCCAACTTCTCGCCGCAGGTCTGGCTTACCACACGCT	bidirectional	NM_021151	CROT	peroxisomal carnitine O-octanoyltransferase isoform 2	+	86974950	87029112	1181.01	552.421	10.4954	9.20822	1300.26	1147.21	1050.77	1225.8	550.795	525.53	562.083	571.275	10.653	10.3512	10.3167	10.6609	9.17798	9.16718	9.26685	9.22089
ASHGA5P043036	0.000249801	2.50881	up	noncoding	uc003tje.4	POLR2J4	UCSC_knowngene	1479	chr7	-	44038595	44058748		ACTAGGGTAAGCAGAAACGATGAAACCTTATAAGAGTGAGATTATCATGTACAAGAGTGA	intronic antisense	NM_175064	SPDYE1	putative WBSCR19-like protein 6	+	44040488	44049723	1745.12	773.705	11.0372	9.71021	1734.91	1834.93	1750.5	1660.15	643.153	612.568	910.924	928.175	11.0685	10.9816	10.9999	11.0988	9.4269	9.4057	10.0211	9.98711
ASHGA5P023063	0.00520542	2.76369	up	noncoding	ENST00000568855	RP11-296I10.6	GENCODE	1210	chr16	-	70263706	70269272		GAAGGCCATGGTCATTAGAGCTTTTTTCTATACCAGTTGCCAAACTTGTCAGGACTGGCT	intergenic							96.386	53.3919	7.06044	5.59384	99.3633	99.4937	92.2667	94.4204	34.9579	31.9939	72.6713	73.9445	7.06181	7.05282	7.03701	7.09011	5.04644	4.95679	6.20232	6.16983
ASHGA5P033585	0.0248803	2.301	up	noncoding	TCONS_00028623	XLOC_013658	LincRNAs identified by Cabili et al	652	chr20	-	12915531	12916654		GATGGTGGTGAGATGGGTGAGAAGGAACCAAGGGCGGAGGGAGACAAGGGCTGTTGCAGG	intergenic							24.0007	14.4422	4.98408	3.78182	32.5156	13.2877	15.4304	34.7689	16.3756	15.2095	16.0404	10.1432	5.49571	4.21764	4.52583	5.69713	3.98334	3.91128	3.99277	3.23986
ASHGA5P017456	0.00748544	3.90504	up	noncoding	ENST00000441835	RP11-378J18.3	GENCODE	459	chr1	+	222763166	222765828		TTCTGGAAGTGACCCAGGAAGTGACATACTCTGAGCAGCTACAAAAAGAAGACCAGTCTA	natural antisense	NM_001201536	TAF1A	TATA box-binding protein-associated factor RNA polymerase I subunit A isoform 1	-	222731243	222763275	38.5983	13.8169	5.61881	3.65347	57.1364	22.6868	19.9587	54.6114	18.7264	18.2802	9.21148	9.04949	6.28971	4.97198	4.8945	6.31904	4.16703	4.1742	3.20111	3.07153
ASHGA5P017456	0.00748544	3.90504	up	noncoding	ENST00000441835	RP11-378J18.3	GENCODE	459	chr1	+	222763166	222765828		TTCTGGAAGTGACCCAGGAAGTGACATACTCTGAGCAGCTACAAAAAGAAGACCAGTCTA	natural antisense	NM_005681	TAF1A	TATA box-binding protein-associated factor RNA polymerase I subunit A isoform 1	-	222731649	222763275	38.5983	13.8169	5.61881	3.65347	57.1364	22.6868	19.9587	54.6114	18.7264	18.2802	9.21148	9.04949	6.28971	4.97198	4.8945	6.31904	4.16703	4.1742	3.20111	3.07153
ASHGA5P017456	0.00748544	3.90504	up	noncoding	ENST00000441835	RP11-378J18.3	GENCODE	459	chr1	+	222763166	222765828		TTCTGGAAGTGACCCAGGAAGTGACATACTCTGAGCAGCTACAAAAAGAAGACCAGTCTA	natural antisense	NM_139352	TAF1A	TATA box-binding protein-associated factor RNA polymerase I subunit A isoform 2	-	222731243	222763275	38.5983	13.8169	5.61881	3.65347	57.1364	22.6868	19.9587	54.6114	18.7264	18.2802	9.21148	9.04949	6.28971	4.97198	4.8945	6.31904	4.16703	4.1742	3.20111	3.07153
ASHGA5P058374	3.31496e-07	4.10331	up	noncoding	uc002gbf.2	LOC100130950	UCSC_knowngene	555	chr17	+	5095378	5126779		TCGGGTCCGGGCTTGAATGCACCAAGGAAAGGCCATTTGTGGGGACATAGCAAGAAGGCA	natural antisense	NM_207103	SCIMP	SLP adapter and CSK-interacting membrane protein	-	5113900	5138083	73.6039	25.7361	6.67361	4.63682	86.3889	75.3932	63.7244	68.9093	28.0532	23.3468	25.416	26.1285	6.8664	6.6667	6.52141	6.63991	4.73199	4.51765	4.66141	4.63623
ASHGA5P027840	0.00172716	5.42866	up	noncoding	ENST00000545914	RP11-392P7.8	GENCODE	566	chr12	+	13080659	13133241		ACTGGAGTCAGAGATACCAATTTGGGAAGGAGAAGGATCTAGTGACAGAAACTTGGGAGT	intronic antisense	NM_015987	HEBP1	heme-binding protein 1	-	13127798	13153243	25.1685	5.7274	4.96482	2.52422	13.2854	38.1566	36.5926	12.6393	5	5	6.20522	6.70438	4.15662	5.7171	5.74911	4.23644	2.3466	2.35174	2.70493	2.69362
ASHGA5P027840	0.00172716	5.42866	up	noncoding	ENST00000545914	RP11-392P7.8	GENCODE	566	chr12	+	13080659	13133241		ACTGGAGTCAGAGATACCAATTTGGGAAGGAGAAGGATCTAGTGACAGAAACTTGGGAGT	intronic antisense	NM_018654	GPRC5D	G-protein coupled receptor family C group 5 member D	-	13093708	13103318	25.1685	5.7274	4.96482	2.52422	13.2854	38.1566	36.5926	12.6393	5	5	6.20522	6.70438	4.15662	5.7171	5.74911	4.23644	2.3466	2.35174	2.70493	2.69362
ASHGA5P043447	0.0334577	2.5204	up	noncoding	ENST00000430825	AC005534.9	GENCODE	514	chr7	-	156461645	156469257		CAGTTCGCATAGACTTTTCATGCAGTTGAGTCTAATTTATATTTTACTATCCACTTACCC	natural antisense	NM_001184996	RNF32	RING finger protein 32	+	156433440	156469820	512.727	224.883	9.15839	7.82474	810.603	250.991	237.337	751.975	211.039	202.253	238.249	247.991	9.9949	8.3292	8.33253	9.97693	7.67777	7.67073	7.97789	7.97258
ASHGA5P043447	0.0334577	2.5204	up	noncoding	ENST00000430825	AC005534.9	GENCODE	514	chr7	-	156461645	156469257		CAGTTCGCATAGACTTTTCATGCAGTTGAGTCTAATTTATATTTTACTATCCACTTACCC	natural antisense	NM_001184997	RNF32	RING finger protein 32	+	156435670	156469820	512.727	224.883	9.15839	7.82474	810.603	250.991	237.337	751.975	211.039	202.253	238.249	247.991	9.9949	8.3292	8.33253	9.97693	7.67777	7.67073	7.97789	7.97258
ASHGA5P043447	0.0334577	2.5204	up	noncoding	ENST00000430825	AC005534.9	GENCODE	514	chr7	-	156461645	156469257		CAGTTCGCATAGACTTTTCATGCAGTTGAGTCTAATTTATATTTTACTATCCACTTACCC	natural antisense	NM_030936	RNF32	RING finger protein 32	+	156433352	156469820	512.727	224.883	9.15839	7.82474	810.603	250.991	237.337	751.975	211.039	202.253	238.249	247.991	9.9949	8.3292	8.33253	9.97693	7.67777	7.67073	7.97789	7.97258
ASHGA5P029644	0.00108777	2.45083	up	noncoding	ENST00000561382	RP1-240K6.3	GENCODE	554	chr14	+	73929203	73930585	uc001xoi.1	AAAGCACTGGCTAAACAAAGGGAGACTATCTGGGAGAAGGTGTTTTCACCCTTTCAAGCT	intergenic							17.7192	10.762	4.66028	3.36701	20.3321	14.3232	16.6805	19.541	9.2728	13.2395	7.57173	12.964	4.80187	4.3215	4.64326	4.87449	3.20254	3.72874	2.93268	3.60408
ASHGA5P049035	0.000275896	2.72795	up	noncoding	ENST00000577163	RP11-473M20.14	GENCODE	580	chr16	-	3181405	3182350	ENST00000571449, ENST00000571963, ENST00000575089, ENST00000576590	TCAGAAGAGGGAGTGGGTGCCCCGAGAACTCACAGCTAGCGGACAGTGGAAAGGGCAGGA	intronic antisense	ENST00000573771	ZNF213	zinc finger protein 213 [Source:HGNC Symbol;Acc:13005]	+	3179777	3187435	173.43	89.8771	7.87652	6.4287	186.772	171.258	161.959	173.729	72.5232	72.0199	106.998	107.967	7.95359	7.80327	7.81129	7.93794	6.08316	6.1281	6.77398	6.72957
ASHGA5P020900	0.000387669	8.67943	up	noncoding	ENST00000521687	HOXA-AS2	GENCODE	764	chr7	+	27162194	27168312		TCAGACCCAGGGAAGGACACGTTTCTATGCCTTACAGAGACTTGAAGCCTGAAAGCCTGG	natural antisense	NM_002141	HOXA4	homeobox protein Hox-A4	-	27168125	27170399	155.075	24.1005	7.59287	4.47527	96.544	223.417	211.319	89.0221	18.5552	14.607	32.0075	31.2323	7.02035	8.17172	8.18063	6.9988	4.15311	3.85243	4.99597	4.89957
ASHGA5P020900	0.000387669	8.67943	up	noncoding	ENST00000521687	HOXA-AS2	GENCODE	764	chr7	+	27162194	27168312		TCAGACCCAGGGAAGGACACGTTTCTATGCCTTACAGAGACTTGAAGCCTGAAAGCCTGG	natural antisense	NM_153631	HOXA3	homeobox protein Hox-A3 isoform a	-	27145808	27166639	155.075	24.1005	7.59287	4.47527	96.544	223.417	211.319	89.0221	18.5552	14.607	32.0075	31.2323	7.02035	8.17172	8.18063	6.9988	4.15311	3.85243	4.99597	4.89957
ASHGA5P032365	0.0308157	2.13132	up	noncoding	ENST00000525111	RP11-445F12.1	GENCODE	1462	chr17	-	35289408	35293921		AGCGGCTCTGGGCAGGAATCCAACAAATAAATAAAACGTCTAAGACGGCGTGACAACAAT	bidirectional	NM_005568	LHX1	LIM/homeobox protein Lhx1	+	35294771	35301915	46.3591	29.4465	5.90547	4.81373	68.4028	28.7086	26.1535	62.1714	21.4357	28.7136	35.0334	32.6035	6.53352	5.31542	5.27681	6.49615	4.35815	4.80846	5.12412	4.96417
ASHGA5P057734	0.000809902	2.17417	up	noncoding	TCONS_00021299	XLOC_010047	LincRNAs identified by Cabili et al	249	chr12	-	32111688	32112260		TGCTGATTCACTCAGACCAGATGGCATCTGAGATAAAATACGCATTGAATAAGATAAATG	intergenic							51.2142	35.0085	6.1716	5.05114	45.4815	58.5274	56.3102	44.5377	42.8688	40.4726	27.3839	29.3087	5.97218	6.32066	6.35582	6.03775	5.33064	5.2976	4.7709	4.8054
ASHGA5P036165	0.000135374	2.1522	up	noncoding	TCONS_00027301	XLOC_013301	LincRNAs identified by Cabili et al	815	chr19	-	33177953	33182862		TGAATGGACGAGCCAGATGCCAATTTATAAATTTCCTACTGCACACCTTGAATGTGAAAG	intergenic							385.139	230.003	8.96338	7.85756	438.899	365.861	339.876	395.92	218.71	198.28	249.81	253.213	9.12687	8.83033	8.81788	9.07843	7.73466	7.64257	8.04728	8.00574
ASHGA5P019397	3.91686e-06	30.2333	up	noncoding	NR_033810	CYP3A5	RefSeq	2859	chr7	-	99257866	99277621		TGCCCAATAAGGAAGCCTCTGAGGAGAAAAACAAAGGGAGAAACATAGAGAACGGTTGCT	exon sense-overlapping	NM_000777	CYP3A5	cytochrome P450 3A5 isoform 1	-	99245812	99277621	33667.6	1094.06	15.1359	10.2179	21602	47616.6	44525.5	20926.5	879.469	828.446	1301.03	1367.31	14.6877	15.5465	15.5539	14.7557	9.89659	9.86267	10.5505	10.5617
ASHGA5P019397	3.91686e-06	30.2333	up	noncoding	NR_033810	CYP3A5	RefSeq	2859	chr7	-	99257866	99277621		TGCCCAATAAGGAAGCCTCTGAGGAGAAAAACAAAGGGAGAAACATAGAGAACGGTTGCT	exon sense-overlapping	NM_001190484	CYP3A5	cytochrome P450 3A5 isoform 2	-	99268844	99277621	33667.6	1094.06	15.1359	10.2179	21602	47616.6	44525.5	20926.5	879.469	828.446	1301.03	1367.31	14.6877	15.5465	15.5539	14.7557	9.89659	9.86267	10.5505	10.5617
ASHGA5P048987	0.000142229	9.11745	up	noncoding	uc010brs.1	BC114455	UCSC_knowngene	476	chr16	-	1603655	1604131		GAGGAGCTCCAAAGACCTTTTTAGTTCTTACAACAGGAAAATCAGGGTTTCGTGACTAGA	intron sense-overlapping	NM_014714	IFT140	intraflagellar transport protein 140 homolog	-	1560427	1662109	87.1632	13.966	6.87434	3.68571	108.028	72.4284	58.0874	110.109	11.4552	7.20624	18.2071	18.9956	7.19128	6.60875	6.39428	7.30306	3.49104	2.91763	4.17158	4.16259
ASHGA5P048987	0.000142229	9.11745	up	noncoding	uc010brs.1	BC114455	UCSC_knowngene	476	chr16	-	1603655	1604131		GAGGAGCTCCAAAGACCTTTTTAGTTCTTACAACAGGAAAATCAGGGTTTCGTGACTAGA	intronic antisense	NM_001256541	TMEM204	transmembrane protein 204 precursor	+	1578741	1605581	87.1632	13.966	6.87434	3.68571	108.028	72.4284	58.0874	110.109	11.4552	7.20624	18.2071	18.9956	7.19128	6.60875	6.39428	7.30306	3.49104	2.91763	4.17158	4.16259
ASHGA5P048987	0.000142229	9.11745	up	noncoding	uc010brs.1	BC114455	UCSC_knowngene	476	chr16	-	1603655	1604131		GAGGAGCTCCAAAGACCTTTTTAGTTCTTACAACAGGAAAATCAGGGTTTCGTGACTAGA	intronic antisense	NM_024600	TMEM204	transmembrane protein 204 precursor	+	1583657	1605581	87.1632	13.966	6.87434	3.68571	108.028	72.4284	58.0874	110.109	11.4552	7.20624	18.2071	18.9956	7.19128	6.60875	6.39428	7.30306	3.49104	2.91763	4.17158	4.16259
ASHGA5P034342	0.000271849	2.90999	up	noncoding	uc002qim.1	AL833150	UCSC_knowngene	1567	chr19	-	55551815	55553382		ATCAACACCCTGATAGTTCTCATTTTAACCACCTGTAAGTGCACATACAAGTCAACGGCA	intergenic							154.245	73.3278	7.68702	6.146	190.097	128.398	111.517	186.969	83.9336	76.372	61.3778	71.6278	7.98102	7.41525	7.30949	8.04232	6.29886	6.20978	5.95243	6.12296
ASHGA5P056671	0.00011135	2.44523	up	noncoding	TCONS_00007073	XLOC_002996	LincRNAs identified by Cabili et al	211	chr3	+	195367105	195377054		TAAAAATTATTACGGTGAACAGTCTTGTTCCAGTGGTTCATCGGTGACTTCTGTGGCTTC	intron sense-overlapping	ENST00000381954	MUC20	mucin 20, cell surface associated [Source:HGNC Symbol;Acc:23282]	+	195343315	195460421	59.8302	35.498	6.37951	5.08954	73.7751	52.2316	50.7428	62.5712	41.7677	36.837	30.0372	33.3502	6.64033	6.16423	6.20784	6.50564	5.29437	5.16593	4.90202	4.99584
ASHGA5P025982	0.000318272	5.48568	up	noncoding	NR_047682	BLNK	RefSeq	1536	chr10	-	97951454	98031273	NR_047681	GAGTATATAGGCTGATTATGTGGTCCCCGTGGAAGATAATGATGAAAACTATATTCATCC	exon sense-overlapping	NM_001114094	BLNK	B-cell linker protein isoform 2	-	97951454	98031333	1150.66	267.814	10.4573	8.00165	1130.57	1238.95	1173.35	1059.77	376.959	356.805	166.781	170.709	10.4507	10.4592	10.4707	10.4487	8.59238	8.56374	7.43609	7.41441
ASHGA5P025982	0.000318272	5.48568	up	noncoding	NR_047682	BLNK	RefSeq	1536	chr10	-	97951454	98031273	NR_047681	GAGTATATAGGCTGATTATGTGGTCCCCGTGGAAGATAATGATGAAAACTATATTCATCC	exon sense-overlapping	NM_001258440	BLNK	B-cell linker protein isoform 3	-	97951454	98031273	1150.66	267.814	10.4573	8.00165	1130.57	1238.95	1173.35	1059.77	376.959	356.805	166.781	170.709	10.4507	10.4592	10.4707	10.4487	8.59238	8.56374	7.43609	7.41441
ASHGA5P025982	0.000318272	5.48568	up	noncoding	NR_047682	BLNK	RefSeq	1536	chr10	-	97951454	98031273	NR_047681	GAGTATATAGGCTGATTATGTGGTCCCCGTGGAAGATAATGATGAAAACTATATTCATCC	exon sense-overlapping	NM_001258441	BLNK	B-cell linker protein isoform 4	-	97951454	98031273	1150.66	267.814	10.4573	8.00165	1130.57	1238.95	1173.35	1059.77	376.959	356.805	166.781	170.709	10.4507	10.4592	10.4707	10.4487	8.59238	8.56374	7.43609	7.41441
ASHGA5P025982	0.000318272	5.48568	up	noncoding	NR_047682	BLNK	RefSeq	1536	chr10	-	97951454	98031273	NR_047681	GAGTATATAGGCTGATTATGTGGTCCCCGTGGAAGATAATGATGAAAACTATATTCATCC	exon sense-overlapping	NM_001258442	BLNK	B-cell linker protein isoform 5	-	97951454	98031273	1150.66	267.814	10.4573	8.00165	1130.57	1238.95	1173.35	1059.77	376.959	356.805	166.781	170.709	10.4507	10.4592	10.4707	10.4487	8.59238	8.56374	7.43609	7.41441
ASHGA5P025982	0.000318272	5.48568	up	noncoding	NR_047682	BLNK	RefSeq	1536	chr10	-	97951454	98031273	NR_047681	GAGTATATAGGCTGATTATGTGGTCCCCGTGGAAGATAATGATGAAAACTATATTCATCC	exon sense-overlapping	NM_013314	BLNK	B-cell linker protein isoform 1	-	97951454	98031333	1150.66	267.814	10.4573	8.00165	1130.57	1238.95	1173.35	1059.77	376.959	356.805	166.781	170.709	10.4507	10.4592	10.4707	10.4487	8.59238	8.56374	7.43609	7.41441
ASHGA5P044081	0.00018164	4.23256	up	noncoding	ENST00000523225	RP11-115C21.2	GENCODE	1017	chr8	-	6263117	6264663		GGAGATGTTGGTAGTGAAATTCATGTACTTTTAGTTCTTTCTATGGAATCTAGAGGTAGA	natural antisense	NM_001172574	MCPH1	microcephalin isoform 2	+	6264112	6304940	849.954	237.774	9.99723	7.9157	1144.96	626.871	600.276	1027.71	251.844	228.187	232.342	238.725	10.4712	9.54552	9.57009	10.4021	7.94872	7.8583	7.93678	7.91898
ASHGA5P044081	0.00018164	4.23256	up	noncoding	ENST00000523225	RP11-115C21.2	GENCODE	1017	chr8	-	6263117	6264663		GGAGATGTTGGTAGTGAAATTCATGTACTTTTAGTTCTTTCTATGGAATCTAGAGGTAGA	natural antisense	NM_001172575	MCPH1	microcephalin isoform 3	+	6264112	6304940	849.954	237.774	9.99723	7.9157	1144.96	626.871	600.276	1027.71	251.844	228.187	232.342	238.725	10.4712	9.54552	9.57009	10.4021	7.94872	7.8583	7.93678	7.91898
ASHGA5P044081	0.00018164	4.23256	up	noncoding	ENST00000523225	RP11-115C21.2	GENCODE	1017	chr8	-	6263117	6264663		GGAGATGTTGGTAGTGAAATTCATGTACTTTTAGTTCTTTCTATGGAATCTAGAGGTAGA	natural antisense	NM_024596	MCPH1	microcephalin isoform 1	+	6264112	6501140	849.954	237.774	9.99723	7.9157	1144.96	626.871	600.276	1027.71	251.844	228.187	232.342	238.725	10.4712	9.54552	9.57009	10.4021	7.94872	7.8583	7.93678	7.91898
ASHGA5P048139	0.0292499	2.76723	up	noncoding	ENST00000501817	AP001258.4	GENCODE	2110	chr11	-	58897605	58910228		CTGTCATCAAAAACTCTGTTGGAATGGATTTTAAAATTTCTTAATAAAAGATGAAACATG	natural antisense	ENST00000528737	FAM111A	family with sequence similarity 111, member A [Source:HGNC Symbol;Acc:24725]	+	58910220	58922512	759.613	321.617	9.7596	8.29115	1137.43	430.776	406.555	1063.69	447.311	423.748	203.241	212.166	10.4625	9.05898	9.06076	10.4561	8.85856	8.83319	7.73375	7.73912
ASHGA5P018448	0.000417133	2.67128	up	noncoding	ENST00000453677	RP11-325F22.4	GENCODE	736	chr7	-	104653871	104654768		AGTGCACGGGATGCATTCAACAATCCACCGAAGGTTTGAGGAAGTGTCGGTATTCGGTGG	natural antisense	NM_018682	MLL5	histone-lysine N-methyltransferase MLL5	+	104654636	104754532	80.9333	42.5854	6.77887	5.36134	103.499	64.3322	59.203	96.6996	43.3941	39.9338	42.6338	44.38	7.12532	6.44883	6.41833	7.12299	5.34686	5.27779	5.41232	5.40838
ASHGA5P018448	0.000417133	2.67128	up	noncoding	ENST00000453677	RP11-325F22.4	GENCODE	736	chr7	-	104653871	104654768		AGTGCACGGGATGCATTCAACAATCCACCGAAGGTTTGAGGAAGTGTCGGTATTCGGTGG	natural antisense	NM_182931	MLL5	histone-lysine N-methyltransferase MLL5	+	104654636	104754532	80.9333	42.5854	6.77887	5.36134	103.499	64.3322	59.203	96.6996	43.3941	39.9338	42.6338	44.38	7.12532	6.44883	6.41833	7.12299	5.34686	5.27779	5.41232	5.40838
ASHGA5P017455	0.000299306	2.07407	up	noncoding	NR_004862	TYW5	RefSeq	5365	chr2	-	200793633	200820459		GACTTCATTAAACTTTACCTTTTGACCAGTTGGTCCAGAGGGCAGCTGAAGAGAAACATA	exon sense-overlapping	NM_001039693	TYW5	tRNA wybutosine-synthesizing protein 5	-	200793633	200820459	206.128	135.449	8.10913	7.05667	191.759	231.817	226.302	174.634	120.28	120.449	143.256	157.813	7.99267	8.22214	8.27452	7.94721	6.83261	6.8888	7.20914	7.29612
ASHGA5P017455	0.000299306	2.07407	up	noncoding	NR_004862	TYW5	RefSeq	5365	chr2	-	200793633	200820459		GACTTCATTAAACTTTACCTTTTGACCAGTTGGTCCAGAGGGCAGCTGAAGAGAAACATA	natural antisense	NM_024520	C2orf47	uncharacterized protein C2orf47, mitochondrial precursor	+	200820039	200828847	206.128	135.449	8.10913	7.05667	191.759	231.817	226.302	174.634	120.28	120.449	143.256	157.813	7.99267	8.22214	8.27452	7.94721	6.83261	6.8888	7.20914	7.29612
ASHGA5P041969	0.0366312	2.42808	up	noncoding	ENST00000449180	RP11-404H14.1	GENCODE	414	chr6	-	106806440	106807592		GTGAAAAGTTTTTTAATGGAGAGTTGACATTGTCCTAGAAAATTCTTCCGTATGTGGCTT	intergenic							15.7115	10.0292	4.43576	3.15595	20.9216	9.73039	12.1294	20.0648	5.55485	5	14.3903	15.1718	4.84864	3.78015	4.20015	4.91411	2.61013	2.35174	3.83073	3.83118
ASHGA5P028804	0.000929519	4.11929	up	noncoding	ENST00000523445	TPT1-AS1	GENCODE	856	chr13	+	45918513	45955352	ENST00000412946	GAAAGTAACTTGAGGCAACTGCAGGAGGGCTGCATGGCGGGAAAGAAATTGCTGAAAACA	intergenic							406.387	132.311	9.0081	6.9657	516.224	323.257	303.012	483.054	98.2709	90.2076	161.978	178.788	9.3528	8.66745	8.66193	9.35021	6.52996	6.45665	7.39352	7.48267
ASHGA5P027441	0.0111091	4.64953	up	noncoding	ENST00000548427	RP11-81H3.2	GENCODE	838	chr12	-	74685886	74686724		TGTCAATATATTGTAAAGCTTAAACTCTTTTTCCTTAAGACCACGTAATTTGAGTTTTTT	intergenic							20.6801	5	4.56218	2.34509	31.1102	6.07462	10.5527	34.9828	5	5	5	5	5.43722	3.106	4.00178	5.70371	2.3466	2.35174	2.3454	2.33663
ASHGA5P046099	1.00118e-07	2.4352	up	noncoding	ENST00000451781	RP11-706O15.5	GENCODE	490	chrX	-	3811332	3823750	ENST00000432445, ENST00000456563, ENST00000457936, NR_034031, uc011mhl.1	AGATGGTGCTATCTGAGAAAGCCAATGGGAGCACCCTCCGTGGGTGCACAGAGGAAAGGA	intergenic							244.115	135.329	8.34813	7.06409	251.926	245.793	237.337	241.406	149.871	137.811	123.342	130.291	8.36396	8.30171	8.33241	8.39443	7.15942	7.09319	6.99127	7.01246
ASHGA5P045954	0.00243772	2.53162	up	noncoding	ENST00000566531	RP11-355O1.11	GENCODE	914	chr9	+	125701698	125702612		GACTCACTCACCAGGAAAAGAGCATATGCCAGTTGGAATAAATAAAGGGGAAGAGTAAGG	intergenic							322.587	162.878	8.66927	7.32921	440.168	233.717	218.8	397.664	193.769	170.567	140.284	146.891	9.12946	8.23239	8.23056	9.08468	7.54101	7.40547	7.17943	7.19094
ASHGA5P025768	0.00532527	2.81111	up	noncoding	NR_034098	EML2	RefSeq	1995	chr19	-	46112657	46142675		TTATCTTCAGTGTGGCTTGGCCATCCACCCAGATATGGTCACCATCGCCACGGGACAGGT	exon sense-overlapping	NM_001193268	EML2	echinoderm microtubule-associated protein-like 2 isoform 1	-	46112657	46148775	76.9734	37.8819	6.65226	5.16112	55.0204	108.125	99.105	45.6435	33.2901	26.6645	42.5758	48.9973	6.23576	7.16721	7.13193	6.07415	4.97541	4.6996	5.41103	5.55845
ASHGA5P025768	0.00532527	2.81111	up	noncoding	NR_034098	EML2	RefSeq	1995	chr19	-	46112657	46142675		TTATCTTCAGTGTGGCTTGGCCATCCACCCAGATATGGTCACCATCGCCACGGGACAGGT	exon sense-overlapping	NM_001193269	EML2	echinoderm microtubule-associated protein-like 2 isoform 3	-	46112657	46146985	76.9734	37.8819	6.65226	5.16112	55.0204	108.125	99.105	45.6435	33.2901	26.6645	42.5758	48.9973	6.23576	7.16721	7.13193	6.07415	4.97541	4.6996	5.41103	5.55845
ASHGA5P025768	0.00532527	2.81111	up	noncoding	NR_034098	EML2	RefSeq	1995	chr19	-	46112657	46142675		TTATCTTCAGTGTGGCTTGGCCATCCACCCAGATATGGTCACCATCGCCACGGGACAGGT	exon sense-overlapping	NM_012155	EML2	echinoderm microtubule-associated protein-like 2 isoform 2	-	46112657	46142675	76.9734	37.8819	6.65226	5.16112	55.0204	108.125	99.105	45.6435	33.2901	26.6645	42.5758	48.9973	6.23576	7.16721	7.13193	6.07415	4.97541	4.6996	5.41103	5.55845
ASHGA5P018694	0.000501299	2.60351	up	noncoding	ENST00000456563	RP11-706O15.3	GENCODE	793	chrX	-	3772389	3785176	ENST00000457936	AGAGTCAGCACGCGGTGGCCTGGGTGAACTGTCACCCCTACAACTCAGCTTGCAACCAGC	intergenic							979.081	449.355	10.2317	8.85124	1075.8	950.679	891.999	997.849	359.358	350.4	533.604	554.059	10.3788	10.0969	10.0947	10.3564	8.51395	8.53866	9.1787	9.17364
ASHGA5P028799	0.00013968	6.47457	up	noncoding	NR_038381	TSC22D1-AS1	RefSeq	2857	chr13	+	45150031	45154568		GAAGGCACCTCAAGAGCCAGATTTTGTTATACTATCATCTTTTAATTAAAAAGGTCTGGA	natural antisense	NM_001243799	TSC22D1	TSC22 domain family protein 1 isoform 4	-	45006278	45150701	240.194	50.05	8.25671	5.56192	322.092	177.588	151.353	309.742	62.5506	57.5775	37.956	42.1161	8.70474	7.86093	7.7196	8.74156	5.87445	5.79886	5.24222	5.33218
ASHGA5P028799	0.00013968	6.47457	up	noncoding	NR_038381	TSC22D1-AS1	RefSeq	2857	chr13	+	45150031	45154568		GAAGGCACCTCAAGAGCCAGATTTTGTTATACTATCATCTTTTAATTAAAAAGGTCTGGA	natural antisense	NM_183422	TSC22D1	TSC22 domain family protein 1 isoform 1	-	45006278	45150701	240.194	50.05	8.25671	5.56192	322.092	177.588	151.353	309.742	62.5506	57.5775	37.956	42.1161	8.70474	7.86093	7.7196	8.74156	5.87445	5.79886	5.24222	5.33218
ASHGA5P054138	0.00320649	3.04252	up	noncoding	ENST00000424306	RP11-308D16.4	GENCODE	2222	chrX	+	135991553	136075814		TTTTAGTACCACTAACATTTTTTGGTGCATATTTTGGAAATAAAGAAAAGGTAAACTCTT	intergenic							70.0862	33.5554	6.56616	4.9609	94.8082	55.729	48.6598	81.1478	25.1716	21.8998	42.1021	45.0481	6.99381	6.25214	6.1505	6.86821	4.58515	4.43063	5.39562	5.43219
ASHGA5P049828	8.29383e-05	7.80111	up	noncoding	ENST00000579631	LINC00511	GENCODE	355	chr17	-	70319263	70322090		ACCTTTATTATGTTAAGCTACACAATAATAAATAACAACAATAATTGTGTTTATTTGTTA	intergenic							79.7026	15.3576	6.77812	3.81445	94.1186	67.3619	68.1647	89.1651	18.6944	21.1385	8.49794	13.0998	6.98409	6.51285	6.61375	7.00181	4.16534	4.38074	3.08971	3.62199
ASHGA5P033189	0.0391274	2.00018	up	noncoding	ENST00000435491	AC091133.1	GENCODE	483	chr17	+	47009152	47014462		ACAGAAAATGTTTAAAGGTTCCAGCGGGGAGAGAGAGAAGTGACTTTCAGCATGACAGAG	natural antisense	NM_007241	SNF8	vacuolar-sorting protein SNF8	-	47007458	47022154	36.8696	29.5063	5.71112	4.71099	43.9261	35.4426	31.7591	36.3508	17.6545	16.7861	39.7105	43.8741	5.92328	5.61799	5.54917	5.75405	4.08352	4.05336	5.31292	5.39418
ASHGA5P043454	3.48484e-07	11.7495	up	noncoding	uc003wnu.1	AX746826	UCSC_knowngene	3949	chr7	-	158331907	158335856		TTCAGGTGCCTAGAGGGTGAATGTGATATATAGCAACTCAATATCTTAGTGCATTTAAAT	intron sense-overlapping	NM_002847	PTPRN2	receptor-type tyrosine-protein phosphatase N2 isoform 1 precursor	-	157331749	158380482	42.691	5	5.89962	2.34509	53.5351	35.8884	34.3551	46.9852	5	5	5	5	6.19798	5.63489	5.65405	6.11156	2.3466	2.35174	2.3454	2.33663
ASHGA5P043454	3.48484e-07	11.7495	up	noncoding	uc003wnu.1	AX746826	UCSC_knowngene	3949	chr7	-	158331907	158335856		TTCAGGTGCCTAGAGGGTGAATGTGATATATAGCAACTCAATATCTTAGTGCATTTAAAT	intron sense-overlapping	NM_130842	PTPRN2	receptor-type tyrosine-protein phosphatase N2 isoform 2 precursor	-	157331749	158380482	42.691	5	5.89962	2.34509	53.5351	35.8884	34.3551	46.9852	5	5	5	5	6.19798	5.63489	5.65405	6.11156	2.3466	2.35174	2.3454	2.33663
ASHGA5P043454	3.48484e-07	11.7495	up	noncoding	uc003wnu.1	AX746826	UCSC_knowngene	3949	chr7	-	158331907	158335856		TTCAGGTGCCTAGAGGGTGAATGTGATATATAGCAACTCAATATCTTAGTGCATTTAAAT	intron sense-overlapping	NM_130843	PTPRN2	receptor-type tyrosine-protein phosphatase N2 isoform 3 precursor	-	157331749	158380482	42.691	5	5.89962	2.34509	53.5351	35.8884	34.3551	46.9852	5	5	5	5	6.19798	5.63489	5.65405	6.11156	2.3466	2.35174	2.3454	2.33663
ASHGA5P037716	0.000554841	3.24564	up	noncoding	ENST00000566575	CTA-250D10.23	GENCODE	1078	chr22	-	42318026	42319104		GTAAGTTTCTCTCTCTTTAGAGACTCCACAATAAAGTTTTCAACATGGTAAGGTTTTCCA	intergenic							227.994	93.0886	8.18787	6.48937	165.959	310.324	279.578	156.116	111.094	103.185	79.8074	78.2684	7.79336	8.61162	8.55195	7.79456	6.71357	6.65698	6.33415	6.25278
ASHGA5P034505	3.20747e-05	5.65577	up	noncoding	uc002nbr.3	UCA1	UCSC_knowngene	1413	chr19	+	15939756	15946230	TCONS_00026909	AACATTATTCCTTCCTTGGCCTAAAAACTCATCGCCACCTACATTAAAGCTAATATGCCT	intergenic							1855.94	372.149	11.0717	8.57195	1479.93	2376.55	2194.43	1372.85	304.323	296.354	431.136	456.784	10.841	11.3231	11.3018	10.8207	8.25397	8.27572	8.86826	8.88985
ASHGA5P005264	2.92823e-05	4.57146	up	noncoding	ENST00000512851	RP11-423H2.1	pseudogene	1056	chr5	+	177302595	177310832	ENST00000515065, NM_032361	ATCATTTTATTGACATTGCTGAAGTGGAGACAGGGGACAAACTATGGGAGGTACAGTGTG								1661.68	396.621	10.8935	8.70081	1223.92	2227.8	2056.61	1138.41	392.225	384.687	394.906	414.666	10.5629	11.2388	11.2183	10.5539	8.65066	8.68095	8.73085	8.74076
ASHGA5P046084	0.00372715	2.66204	up	noncoding	uc011mgf.1	BC062737	UCSC_knowngene	1321	chrUn_gl000223	+	150071	164052	NM_001164715, NM_183238	CTAAGAGAAGTCACAAAACAGCAGATTTCCCAAGAGCAGCGGAAAATGATCCAGTCACAG	intergenic							312.9	160.09	8.6677	7.25517	376.147	271.625	246.796	357.032	118.695	111.277	203.317	207.071	8.91929	8.43198	8.38194	8.93759	6.81184	6.77047	7.73514	7.70324
ASHGA5P023359	0.00448908	3.11271	up	noncoding	ENST00000579258	LRRC37A11P	pseudogene	3698	chr17	+	37183529	37201600		CATTGGTGAAGATGTATGGAAAGCATACAGTTGGACTGAGAAACTATTCTCAATGAAAAT								20.9446	10.2966	4.88207	3.2439	16.1936	26.9144	22.0189	18.6516	15.0459	13.3884	5.05937	7.69283	4.46411	5.22365	5.03139	4.80914	3.87038	3.74313	2.51242	2.84966
ASHGA5P044450	0.0142158	3.16496	up	noncoding	ENST00000520268	KB-1562D12.1	GENCODE	491	chr8	-	102473404	102504727		AATTCAAAAGCCTGGCACAGTTGGGCTTGAAACCATCTGTGTAAAGGGGACTAATAATGC	natural antisense	NM_024915	GRHL2	grainyhead-like protein 2 homolog	+	102504667	102681952	88.0908	44.6746	6.88739	5.22521	69.0553	115.532	105.447	62.3293	67.2919	65.7518	21.5132	24.1418	6.54565	7.27436	7.22955	6.50002	5.97783	5.99011	4.41723	4.51566
ASHGA5P026007	1.14306e-06	8.61847	up	noncoding	NR_052852	MARCKSL1	RefSeq	1337	chr1	-	32799429	32801840		CGGAGCGGAGGAGAATGGCCACGTGAAAAGCAATGGAGACTTATCCCCCAAGGGTGAAGG	exon sense-overlapping	NM_023009	MARCKSL1	MARCKS-related protein	-	32799429	32801840	531.515	81.3127	9.39435	6.28692	504.006	589.676	556.077	476.302	71.6951	65.3091	89.5949	98.6516	9.32568	9.4591	9.46184	9.33079	6.0672	5.98054	6.50759	6.59233
ASHGA5P016092	0.00580267	4.16347	up	noncoding	uc010fjx.1	LINC00116	UCSC_knowngene	1260	chr2	-	110969791	110975365	ENST00000426713	TTACAGTCGGACCGCGCTGCACGCCGGCGGCAGCCATGGCGGATGTGTCAGAGAGGACAC	intergenic							52.7412	21.0654	6.20362	4.14584	64.2525	46.1856	43.8071	56.7197	9.07508	11.122	30.6517	33.4126	6.44966	5.98999	6.00288	6.37197	3.16959	3.48533	4.93047	4.99796
ASHGA5P028209	0.00285701	3.12371	up	noncoding	ENST00000546710	RP11-587P21.2	GENCODE	941	chr12	+	92271166	92274184		AAACCAAGATACCCACAGCATAAGATTGTTAGGATTGAAGAAATTGTTACGATTGTTAGG	intergenic							18.8058	9.08043	4.74385	3.10059	21.5089	14.6673	19.5335	19.5136	5.27526	5.09312	11.7091	14.2442	4.88797	4.35415	4.86057	4.87271	2.55771	2.56859	3.53713	3.7389
ASHGA5P037039	0.0286752	2.00721	up	noncoding	ENST00000483342	SNHG11	GENCODE	1509	chr20	+	37075327	37079564	ENST00000400436, ENST00000418383, uc002xir.1, uc002xit.1	AGTAGCTGTAAAACCTCCATTTTACAGACCAGTTGGCTGAGGTTTAAATGGAGGACGCTC	intergenic							48.7222	32.7248	5.98154	4.97635	69.9322	33.0368	25.9416	65.978	36.7369	34.0662	30.0322	30.0641	6.56477	5.51673	5.2641	6.58057	5.117	5.04719	4.90177	4.83945
ASHGA5P025697	1.07123e-06	2.13159	up	noncoding	NR_027083	AFMID	RefSeq	653	chr17	+	76183397	76193641		GGAATTGAAGGCTTGAGAACTCCTGTGTGAATTAAATCACGACCTTCTGATGAAGCCACT	exon sense-overlapping	NM_001010982	AFMID	probable arylformamidase isoform 2	+	76183397	76203782	211.767	134.821	8.15457	7.06264	232.733	210.275	191.919	212.142	144.668	131.625	125.659	137.333	8.25878	8.09232	8.0507	8.21649	7.11353	7.02296	7.01929	7.09479
ASHGA5P025697	1.07123e-06	2.13159	up	noncoding	NR_027083	AFMID	RefSeq	653	chr17	+	76183397	76193641		GGAATTGAAGGCTTGAGAACTCCTGTGTGAATTAAATCACGACCTTCTGATGAAGCCACT	exon sense-overlapping	NM_001145526	AFMID	probable arylformamidase isoform 1	+	76183397	76203782	211.767	134.821	8.15457	7.06264	232.733	210.275	191.919	212.142	144.668	131.625	125.659	137.333	8.25878	8.09232	8.0507	8.21649	7.11353	7.02296	7.01929	7.09479
ASHGA5P019787	0.00494802	4.43773	up	noncoding	ENST00000503179	RP11-53O19.1	GENCODE	775	chr5	-	44776857	44808861		CAGGAAAATGGCCTCTTTAAATATACACTTCTCTGTAGTGTATGCTAGAAATGGAGTGGC	bidirectional	NM_016640	MRPS30	28S ribosomal protein S30, mitochondrial	+	44809026	44815618	35.4326	13.7154	5.658	3.50818	36.1536	38.1507	37.3182	30.1081	8.3407	5	17.2439	24.277	5.6444	5.71644	5.77653	5.49463	3.05963	2.35174	4.09601	4.52532
ASHGA5P019007	0.0166663	2.88897	up	noncoding	ENST00000464242	RP11-475N22.4	GENCODE	1163	chr3	+	128208054	128216209		CTCAGCGCAGCTTACGATTCTTCATCAACTCGTAAAATGAGATCGCCGCGGAGCTCGAGC	intronic antisense	NM_032638	GATA2	endothelial transcription factor GATA-2 isoform 1	-	128198264	128212030	68.2806	39.6518	6.56937	5.03881	77.5815	61.581	59.0906	74.8693	58.2726	60.9926	19.133	20.2088	6.71571	6.38758	6.41602	6.75816	5.7727	5.88025	4.24659	4.25571
ASHGA5P029193	0.0249599	6.13658	up	noncoding	NR_024334	FUT8-AS1	RefSeq	2026	chr14	-	65877310	65879335		TGAGATACCCAAGTACAAAGCTTTACATTTGCCTAAAAATTCCATTTTTGTCTGGTGTTC	natural antisense	NM_004480	FUT8	alpha-(1,6)-fucosyltransferase isoform b	+	65877309	66210839	652.103	93.1065	9.06349	6.44606	1196.52	142.757	140.292	1128.85	114.855	124.213	66.4327	66.9254	10.5317	7.56509	7.61946	10.5378	6.76399	6.93178	6.06806	6.0204
ASHGA5P029193	0.0249599	6.13658	up	noncoding	NR_024334	FUT8-AS1	RefSeq	2026	chr14	-	65877310	65879335		TGAGATACCCAAGTACAAAGCTTTACATTTGCCTAAAAATTCCATTTTTGTCTGGTGTTC	natural antisense	NM_178155	FUT8	alpha-(1,6)-fucosyltransferase isoform a	+	65877309	66210839	652.103	93.1065	9.06349	6.44606	1196.52	142.757	140.292	1128.85	114.855	124.213	66.4327	66.9254	10.5317	7.56509	7.61946	10.5378	6.76399	6.93178	6.06806	6.0204
ASHGA5P029193	0.0249599	6.13658	up	noncoding	NR_024334	FUT8-AS1	RefSeq	2026	chr14	-	65877310	65879335		TGAGATACCCAAGTACAAAGCTTTACATTTGCCTAAAAATTCCATTTTTGTCTGGTGTTC	natural antisense	NM_178156	FUT8	alpha-(1,6)-fucosyltransferase isoform a	+	65877309	66210839	652.103	93.1065	9.06349	6.44606	1196.52	142.757	140.292	1128.85	114.855	124.213	66.4327	66.9254	10.5317	7.56509	7.61946	10.5378	6.76399	6.93178	6.06806	6.0204
ASHGA5P016841	0.000171423	2.53091	up	noncoding	ENST00000434901	RP1-153P14.3	pseudogene	373	chr6	-	37514366	37515056		GAAAAACTTGTGACAACAACAAAAACTTGTGGTGCAGGTTCTAAGACGCAGGGTGTCTTC								80.5367	45.0424	6.78308	5.44342	102.193	66.4816	63.7062	89.7662	44.236	43.8955	45.1139	46.9242	7.10409	6.49615	6.52095	7.01113	5.37588	5.41296	5.49449	5.49036
ASHGA5P044260	6.16541e-05	3.46658	up	noncoding	uc010ptc.1	BC010168	UCSC_knowngene	437	chr1	+	212317864	212318301		CATCGAGGTTATTGAAGAAACCAGAAAAAGGACAGGAAAACTTAAATATTACAAGGCCTT	intergenic							12.5112	5	4.13861	2.34509	16.4553	9.56516	9.87599	14.1485	5	5	5	5	4.49011	3.7531	3.90893	4.40228	2.3466	2.35174	2.3454	2.33663
ASHGA5P030124	0.00103503	6.56017	up	noncoding	TCONS_00008057	XLOC_003522	LincRNAs identified by Cabili et al	292	chr4	+	41978226	41980408		TATGGGGAACGTTTCCAATTTCTTCTATGGAGAAATGGGAAGAGATGGTGGATGAAGGAA	intergenic							26.6706	5	5.05882	2.34509	41.1893	11.5315	15.7718	38.1898	5	5	5	5	5.83364	4.01742	4.55915	5.82508	2.3466	2.35174	2.3454	2.33663
ASHGA5P030169	2.11107e-05	2.80285	up	noncoding	ENST00000563867	RP11-114H24.4	pseudogene	380	chr15	-	78233783	78235089		TTCATGCTCTCCGGAACTGCCAAGCACAGTGTCGATGGCGAATCCTTGGCCAGTGAACTG								954.443	393.828	10.1758	8.68887	791.715	1205.74	1077.19	743.12	407.416	377.609	379.783	410.505	9.9656	10.4215	10.3552	9.96074	8.70937	8.64941	8.6703	8.7264
ASHGA5P027514	0.00479945	4.5019	up	noncoding	NR_027157	TMPO-AS1	RefSeq	3161	chr12	-	98906750	98910004		TAGCTACAGGTGGTTACTTGCAGATTTACTGCTGTAGAGCTCCAAAATTGAGATTACACT	natural antisense	NM_001032283	TMPO	thymopoietin isoform beta	+	98909350	98944157	20.2811	5.58042	4.65169	2.48115	30.3828	11.686	8.04892	31.0068	7.32168	5	5	5	5.39952	4.03547	3.63455	5.53721	2.89084	2.35174	2.3454	2.33663
ASHGA5P027514	0.00479945	4.5019	up	noncoding	NR_027157	TMPO-AS1	RefSeq	3161	chr12	-	98906750	98910004		TAGCTACAGGTGGTTACTTGCAGATTTACTGCTGTAGAGCTCCAAAATTGAGATTACACT	natural antisense	NM_001032284	TMPO	thymopoietin isoform gamma	+	98909350	98944157	20.2811	5.58042	4.65169	2.48115	30.3828	11.686	8.04892	31.0068	7.32168	5	5	5	5.39952	4.03547	3.63455	5.53721	2.89084	2.35174	2.3454	2.33663
ASHGA5P027514	0.00479945	4.5019	up	noncoding	NR_027157	TMPO-AS1	RefSeq	3161	chr12	-	98906750	98910004		TAGCTACAGGTGGTTACTTGCAGATTTACTGCTGTAGAGCTCCAAAATTGAGATTACACT	natural antisense	NM_003276	TMPO	thymopoietin isoform alpha	+	98909350	98929412	20.2811	5.58042	4.65169	2.48115	30.3828	11.686	8.04892	31.0068	7.32168	5	5	5	5.39952	4.03547	3.63455	5.53721	2.89084	2.35174	2.3454	2.33663
ASHGA5P028953	0.00179019	3.60107	up	noncoding	ENST00000422615	DCUN1D2-AS1	GENCODE	421	chr13	+	114110943	114116670		GGGTACCACAAGAGGATGGAAAGAACCAGCTCATTCGGTTTTATTGTATGTATGTATGTA	natural antisense	NM_001014283	DCUN1D2	DCN1-like protein 2	-	114110133	114145023	49.4861	19.8518	6.05638	4.20796	62.6591	36.7756	31.7109	66.7989	24.1134	25.6025	13.0638	16.6273	6.41424	5.66622	5.54722	6.59784	4.52839	4.6419	3.69145	3.97008
ASHGA5P037352	0.000321782	7.35938	up	noncoding	ENST00000423967	AP001058.3	GENCODE	463	chr21	-	45626407	45627282		ACAGCCAGGAGACTGATTTTGTATCCAGAAGTTTCTGTTTCACAATCACTAAACTACTCA	intergenic							85.0395	17.4838	6.85493	3.97534	104.443	71.1866	62.6081	101.92	12.3876	8.95945	23.5037	25.0846	7.14126	6.58466	6.49664	7.19715	3.59433	3.19265	4.53905	4.57533
ASHGA5P050023	0.00406643	2.91847	up	noncoding	ENST00000585279	RP11-231E4.4	GENCODE	756	chr18	-	72260384	72265036	NR_024484	ACTACAAGTTTATAACGACATTGCTGGATGCTACACTCCATGTCTCTTTGTGGGACCCAG	bidirectional	ENST00000582337	ZNF407	zinc finger protein 407 [Source:HGNC Symbol;Acc:19904]	+	72265105	72516583	1695.18	632.384	10.9412	9.39597	2281.77	1219.05	1102.63	2177.28	757.194	718.06	516.741	537.539	11.46	10.4377	10.3829	11.4842	9.67063	9.65049	9.13413	9.12861
ASHGA5P000059	6.51275e-05	2.16592	up	noncoding	AK123196		RNAdb	1909	chr2	+	46896008	46897917		GGTGCAGTCTAACCCAATGCATATGGAACTGTTTGGACAGAATAAAATAGTTTAAATGGC	intergenic							261.205	162.157	8.43571	7.32073	246.173	287.533	275.868	235.248	187.493	181.868	139.581	139.686	8.3365	8.50789	8.5358	8.36264	7.49154	7.50114	7.17375	7.11648
ASHGA5P054711	0.00142392	2.76466	up	noncoding	TCONS_00006377	XLOC_002996	LincRNAs identified by Cabili et al	6659	chr3	+	195370820	195377621		TGTGGCTTCGTCATCATTATCCATGGATGATTCTGAAAGAATCTCTCCAGTTTTACTGGA	intron sense-overlapping	ENST00000381954	MUC20	mucin 20, cell surface associated [Source:HGNC Symbol;Acc:23282]	+	195343315	195460421	60.9109	32.822	6.39732	4.93021	74.9081	48.2464	52.3292	68.1598	41.3839	41.4789	24.235	24.1904	6.66307	6.05539	6.24822	6.62259	5.28127	5.33371	4.58659	4.51929
ASHGA5P016293	0.000169074	4.82753	up	noncoding	ENST00000428980	AC098617.1	GENCODE	560	chr2	+	192787271	192895368		TTATTGTTAGGGAATTCCTGAAGATTCTGAAATTGTGAACTGACAAGCCCATGGATGTCT	intronic antisense	NM_016192	TMEFF2	tomoregulin-2 precursor	-	192814746	193059644	17.8686	5	4.61638	2.34509	24.7347	12.061	12.1817	22.497	5	5	5	5	5.097	4.07964	4.20615	5.08272	2.3466	2.35174	2.3454	2.33663
ASHGA5P018527	0.000622091	3.57303	up	noncoding	NR_046552	RNASEH2B-AS1	RefSeq	625	chr13	-	51456514	51484848		ATTGGCTCAGAGTAAAGGCAAAATAGACCTTCAGAGAAATAAAGTCTGGGAAATTGACTA	intronic antisense	NM_001142279	RNASEH2B	ribonuclease H2 subunit B isoform 2	+	51483813	51544596	25.5249	10.945	5.18654	3.34939	24.1606	31.7075	23.889	22.3425	15.5626	12.8974	7.53709	7.78293	5.06358	5.45909	5.15172	5.07178	3.91433	3.69164	2.92622	2.86539
ASHGA5P018527	0.000622091	3.57303	up	noncoding	NR_046552	RNASEH2B-AS1	RefSeq	625	chr13	-	51456514	51484848		ATTGGCTCAGAGTAAAGGCAAAATAGACCTTCAGAGAAATAAAGTCTGGGAAATTGACTA	intronic antisense	NM_024570	RNASEH2B	ribonuclease H2 subunit B isoform 1	+	51483813	51530901	25.5249	10.945	5.18654	3.34939	24.1606	31.7075	23.889	22.3425	15.5626	12.8974	7.53709	7.78293	5.06358	5.45909	5.15172	5.07178	3.91433	3.69164	2.92622	2.86539
ASHGA5P047039	0.00221904	5.78347	up	noncoding	TCONS_00015107	XLOC_007162	LincRNAs identified by Cabili et al	415	chr8	-	95649927	95650636	NR_034034	AGTAACACCCATTTTTGCAGATCTTTGTCTTCTGAGCCTAGGGCATAGGTCATCACTGCA	intergenic							136.71	39.4561	7.54091	5.00898	155.046	119.7	112.718	159.375	64.4768	55.7633	18.3489	19.2353	7.69744	7.31865	7.32264	7.82491	5.91868	5.7548	4.18188	4.18055
ASHGA5P053104	0.0101244	3.81519	up	noncoding	ENST00000412466	PMS2P4	pseudogene	1052	chr7	-	66760594	66767894		GGGAGTCGTGGAGGGAACTTTCCCAGGCCCCGAGGCGGATCGGGTATTGAGTCCATGGAG								67.0819	29.5463	6.5379	4.60614	56.9056	78.3577	75.8435	57.2209	11.4401	16.169	43.2357	47.3407	6.28536	6.72045	6.76161	6.38417	3.48981	3.998	5.43255	5.50423
ASHGA5P034345	0.0113932	3.82939	up	noncoding	uc002qke.3	X05128	UCSC_knowngene	393	chr19	-	55775352	55775745		TTAGATTCATTCCTGTGTAGACACTGTCAAGTGTCTGTATGTATTGAAAGTGTACTACAT	intron sense-overlapping	NM_001130106	HSPBP1	hsp70-binding protein 1	-	55773590	55791751	63.5813	24.4905	6.35673	4.41961	90.4842	37.7835	38.0607	87.9969	10.915	16.8469	33.7332	36.4669	6.93236	5.70399	5.80807	6.9825	3.42784	4.05959	5.07016	5.12087
ASHGA5P034345	0.0113932	3.82939	up	noncoding	uc002qke.3	X05128	UCSC_knowngene	393	chr19	-	55775352	55775745		TTAGATTCATTCCTGTGTAGACACTGTCAAGTGTCTGTATGTATTGAAAGTGTACTACAT	intron sense-overlapping	NM_012267	HSPBP1	hsp70-binding protein 1	-	55773590	55791751	63.5813	24.4905	6.35673	4.41961	90.4842	37.7835	38.0607	87.9969	10.915	16.8469	33.7332	36.4669	6.93236	5.70399	5.80807	6.9825	3.42784	4.05959	5.07016	5.12087
ASHGA5P056321	0.0210481	2.14783	up	noncoding	TCONS_00002447	XLOC_000974	LincRNAs identified by Cabili et al	839	chr1	-	116831855	116837107		AAATTTTAAGGAGAGCTCTTGCATGGTGGTAGAACCGAGGACAGCCTAGACCTTCTGATT	intergenic							17.8261	12.2399	4.61663	3.51375	20.5259	12.555	12.5151	25.7084	18.0425	12.5526	8.209	10.1556	4.81641	4.13622	4.24443	5.26948	4.11606	3.65643	3.04059	3.24192
ASHGA5P056265	3.86796e-12	5.95257	up	noncoding	TCONS_00001534	XLOC_000880	LincRNAs identified by Cabili et al	254	chr1	-	79786812	79787278		TGAGATAGAGGAGGAACTGTCTTCCATATGGGGATATACCAGTGAAGTCAGACCACATTA	intergenic							21.063	5	4.9186	2.34509	22.2737	21.1548	20.4349	20.3884	5	5	5	5	4.93865	4.87242	4.92576	4.93759	2.3466	2.35174	2.3454	2.33663
ASHGA5P028539	0.000210877	3.60673	up	noncoding	ENST00000566385	RP11-279N8.3	GENCODE	2468	chr13	-	48504289	48506757		GAGAAATATGTGTAGATACACGAGTACTTGGATATCATCTAATAAAGCAATTGCACCTCG	intergenic							166.489	66.864	7.82463	5.97393	163.16	178.688	165.124	158.986	54.0898	46.7412	76.302	90.3231	7.76992	7.87211	7.83653	7.81994	5.66459	5.50053	6.26792	6.4627
ASHGA5P058680	0.00256877	2.03878	up	noncoding	uc.124-	uc.124	UCR	287	chr3	-	137048443	137048730		GGGCTGGAAAAATTGCTTATTGACATCAAAATACAGTGCCCTCAACCTGATAAACATGGA	intergenic							68.0963	47.2368	6.53765	5.50995	80.7239	53.2309	51.0443	87.3859	49.0537	41.6709	46.8308	51.3919	6.77125	6.18872	6.21602	6.97461	5.51989	5.33906	5.54824	5.6326
ASHGA5P035032	0.0145431	2.3047	up	noncoding	uc002rxj.1	AX747197	UCSC_knowngene	1920	chr2	-	53990097	53992017		CCTAAAAGATAATTAGTGCACCCAAATAAGAAGGTATGTAGGCCTACACAAATAAAATGG	intron sense-overlapping	NM_001164165	GPR75-ASB3	GPR75-ASB3 protein	-	53897449	54087170	29.9246	18.1939	5.31992	4.11534	45.6302	21.2764	17.4401	35.3516	15.5428	13.8658	18.8227	24.5442	5.97654	4.88072	4.70355	5.71886	3.91269	3.78452	4.21981	4.54434
ASHGA5P035032	0.0145431	2.3047	up	noncoding	uc002rxj.1	AX747197	UCSC_knowngene	1920	chr2	-	53990097	53992017		CCTAAAAGATAATTAGTGCACCCAAATAAGAAGGTATGTAGGCCTACACAAATAAAATGG	intron sense-overlapping	NM_001201965	ASB3	ankyrin repeat and SOCS box protein 3 isoform b	-	53897116	54013985	29.9246	18.1939	5.31992	4.11534	45.6302	21.2764	17.4401	35.3516	15.5428	13.8658	18.8227	24.5442	5.97654	4.88072	4.70355	5.71886	3.91269	3.78452	4.21981	4.54434
ASHGA5P035032	0.0145431	2.3047	up	noncoding	uc002rxj.1	AX747197	UCSC_knowngene	1920	chr2	-	53990097	53992017		CCTAAAAGATAATTAGTGCACCCAAATAAGAAGGTATGTAGGCCTACACAAATAAAATGG	intron sense-overlapping	NM_016115	ASB3	ankyrin repeat and SOCS box protein 3 isoform a	-	53897116	54014146	29.9246	18.1939	5.31992	4.11534	45.6302	21.2764	17.4401	35.3516	15.5428	13.8658	18.8227	24.5442	5.97654	4.88072	4.70355	5.71886	3.91269	3.78452	4.21981	4.54434
ASHGA5P035032	0.0145431	2.3047	up	noncoding	uc002rxj.1	AX747197	UCSC_knowngene	1920	chr2	-	53990097	53992017		CCTAAAAGATAATTAGTGCACCCAAATAAGAAGGTATGTAGGCCTACACAAATAAAATGG	intron sense-overlapping	NM_145863	ASB3	ankyrin repeat and SOCS box protein 3 isoform b	-	53897116	54014146	29.9246	18.1939	5.31992	4.11534	45.6302	21.2764	17.4401	35.3516	15.5428	13.8658	18.8227	24.5442	5.97654	4.88072	4.70355	5.71886	3.91269	3.78452	4.21981	4.54434
ASHGA5P021578	0.00114941	9.87357	up	noncoding	ENST00000535511	RP11-768F21.1	GENCODE	495	chr12	-	119825795	120032045		TTCTTCATTGAACAAGAGAAGGAATCACAATTGGTCCATGACAGTCACGGTCATCTCATT	intronic antisense	NM_001136534	TMEM233	transmembrane protein 233	+	120031263	120079363	195.362	24.4445	7.78859	4.48502	311.73	91.1236	83.139	295.455	31.9677	30.8891	14.5819	20.3394	8.65838	6.93337	6.88947	8.67314	4.91592	4.90629	3.85227	4.26559
ASHGA5P021578	0.00114941	9.87357	up	noncoding	ENST00000535511	RP11-768F21.1	GENCODE	495	chr12	-	119825795	120032045		TTCTTCATTGAACAAGAGAAGGAATCACAATTGGTCCATGACAGTCACGGTCATCTCATT	intronic antisense	NM_178499	CCDC60	coiled-coil domain-containing protein 60	+	119772516	119978852	195.362	24.4445	7.78859	4.48502	311.73	91.1236	83.139	295.455	31.9677	30.8891	14.5819	20.3394	8.65838	6.93337	6.88947	8.67314	4.91592	4.90629	3.85227	4.26559
ASHGA5P018798	0.000196803	2.84219	up	noncoding	ENST00000457758	RP11-152N13.5	GENCODE	548	chr10	+	75012789	75014102		CAGGGCAGAGCTCCAGGCTTCATACGGTAAAACTCTCTGGGAAGGAAAGGAACTCAGAGT	natural antisense	NM_145170	TTC18	tetratricopeptide repeat protein 18	-	75013515	75118617	200.495	96.1291	8.05264	6.54564	246.518	168.416	153.239	233.807	104.325	108.296	86.2027	85.6929	8.33792	7.78205	7.73725	8.35334	6.62087	6.73084	6.44997	6.38089
ASHGA5P014661	9.92786e-05	3.50929	up	noncoding	ENST00000412239	RP11-315I20.1	GENCODE	570	chr1	-	145493883	145508218		CAGACACTAGATGCTGTTGACTGGGGCAAAGAATAATGGGAGAAAAACAGCTGGGTCCTA	intronic antisense	NM_153713	LIX1L	LIX1-like protein	+	145477084	145499091	46.0839	19.1325	6.00619	4.19501	37.4986	59.0422	49.7225	38.0724	16.8085	24.3965	18.0414	17.2835	5.69456	6.33095	6.1794	5.81984	4.01571	4.57835	4.15917	4.02681
ASHGA5P014661	9.92786e-05	3.50929	up	noncoding	ENST00000412239	RP11-315I20.1	GENCODE	570	chr1	-	145493883	145508218		CAGACACTAGATGCTGTTGACTGGGGCAAAGAATAATGGGAGAAAAACAGCTGGGTCCTA	natural antisense	NM_005105	RBM8A	RNA-binding protein 8A	+	145507556	145513535	46.0839	19.1325	6.00619	4.19501	37.4986	59.0422	49.7225	38.0724	16.8085	24.3965	18.0414	17.2835	5.69456	6.33095	6.1794	5.81984	4.01571	4.57835	4.15917	4.02681
ASHGA5P033136	0.0144357	3.54784	up	noncoding	ENST00000563394	RP5-882C2.2	GENCODE	1796	chr17	+	42299282	42301078		CCAAGGGGCTTTTCGGTAAAGTGCTTTGGAATAAAACAGGATGAACATGAATCATAAGAA	bidirectional	ENST00000302904	UBTF	upstream binding transcription factor, RNA polymerase I [Source:HGNC Symbol;Acc:12511]	-	42282400	42298994	1963.22	561.48	11.0276	9.20068	3056.36	983.374	956.664	2856.48	438.107	434.357	659.704	713.751	11.8906	10.1429	10.1922	11.8848	8.8273	8.87036	9.52339	9.58166
ASHGA5P033136	0.0144357	3.54784	up	noncoding	ENST00000563394	RP5-882C2.2	GENCODE	1796	chr17	+	42299282	42301078		CCAAGGGGCTTTTCGGTAAAGTGCTTTGGAATAAAACAGGATGAACATGAATCATAAGAA	bidirectional	ENST00000343638	UBTF	upstream binding transcription factor, RNA polymerase I [Source:HGNC Symbol;Acc:12511]	-	42282400	42298331	1963.22	561.48	11.0276	9.20068	3056.36	983.374	956.664	2856.48	438.107	434.357	659.704	713.751	11.8906	10.1429	10.1922	11.8848	8.8273	8.87036	9.52339	9.58166
ASHGA5P037472	0.00116467	15.1054	up	noncoding	ENST00000454980	AP000695.4	GENCODE	649	chr21	+	37818119	37833050		CCACTGACCAAACTCCCAAGTCACTTTATATTAAACTTGTTATCAAATCACCCACATAAA	natural antisense	NM_001146077	CLDN14	claudin-14	-	37832919	37948867	1014.17	108.548	10.2788	6.36176	1184.25	916.632	879.605	1076.2	39.5635	37.7929	177.306	179.531	10.5162	10.0466	10.0746	10.4775	5.21873	5.20162	7.53524	7.49144
ASHGA5P037472	0.00116467	15.1054	up	noncoding	ENST00000454980	AP000695.4	GENCODE	649	chr21	+	37818119	37833050		CCACTGACCAAACTCCCAAGTCACTTTATATTAAACTTGTTATCAAATCACCCACATAAA	natural antisense	NM_001146078	CLDN14	claudin-14	-	37832919	37915117	1014.17	108.548	10.2788	6.36176	1184.25	916.632	879.605	1076.2	39.5635	37.7929	177.306	179.531	10.5162	10.0466	10.0746	10.4775	5.21873	5.20162	7.53524	7.49144
ASHGA5P037472	0.00116467	15.1054	up	noncoding	ENST00000454980	AP000695.4	GENCODE	649	chr21	+	37818119	37833050		CCACTGACCAAACTCCCAAGTCACTTTATATTAAACTTGTTATCAAATCACCCACATAAA	natural antisense	NM_001146079	CLDN14	claudin-14	-	37832919	37852388	1014.17	108.548	10.2788	6.36176	1184.25	916.632	879.605	1076.2	39.5635	37.7929	177.306	179.531	10.5162	10.0466	10.0746	10.4775	5.21873	5.20162	7.53524	7.49144
ASHGA5P037472	0.00116467	15.1054	up	noncoding	ENST00000454980	AP000695.4	GENCODE	649	chr21	+	37818119	37833050		CCACTGACCAAACTCCCAAGTCACTTTATATTAAACTTGTTATCAAATCACCCACATAAA	natural antisense	NM_012130	CLDN14	claudin-14	-	37832919	37838739	1014.17	108.548	10.2788	6.36176	1184.25	916.632	879.605	1076.2	39.5635	37.7929	177.306	179.531	10.5162	10.0466	10.0746	10.4775	5.21873	5.20162	7.53524	7.49144
ASHGA5P037472	0.00116467	15.1054	up	noncoding	ENST00000454980	AP000695.4	GENCODE	649	chr21	+	37818119	37833050		CCACTGACCAAACTCCCAAGTCACTTTATATTAAACTTGTTATCAAATCACCCACATAAA	natural antisense	NM_144492	CLDN14	claudin-14	-	37832919	37852388	1014.17	108.548	10.2788	6.36176	1184.25	916.632	879.605	1076.2	39.5635	37.7929	177.306	179.531	10.5162	10.0466	10.0746	10.4775	5.21873	5.20162	7.53524	7.49144
ASHGA5P056521	0.0019404	8.54024	up	noncoding	TCONS_00005259	XLOC_002368	LincRNAs identified by Cabili et al	3742	chr2	-	160781252	160792473		ACACCATGAATATACAGAGCTTGGTAGGAGCTGGAAACCCGACTCACAGATTTAGGAAAC	intergenic							255.264	33.8106	8.0837	4.98942	102.824	417.019	402.128	99.086	25.8639	24.5215	41.2621	43.5949	7.11442	9.01765	9.04374	7.159	4.6207	4.58558	5.36617	5.38525
ASHGA5P048413	0.0152448	4.98835	up	noncoding	AI380724		LincRNAs identified by Khalil et al	414	chr4	-	152237732	152238145		AAGTACAAGAGGAAAATACGTGTCAGGTAGTTTCAGGGCATAGGGCAGGGTAAAGGTTGA	intergenic							30.5439	7.53343	5.10013	2.78156	49.3632	15.3657	8.61969	48.827	5	5	13.4127	6.72099	6.08123	4.42426	3.72933	6.16568	2.3466	2.35174	3.73116	2.69675
ASHGA5P031338	0.00667336	4.42856	up	noncoding	TCONS_00007353	XLOC_003397	LincRNAs identified by Cabili et al	5855	chr3	-	195725734	195731964	TCONS_00006377, TCONS_00006770, TCONS_00007074	CCAGGGTTTCACAAAGGCCAGATTTTATTTCAGTTACTCAGAAGAGAAAGAAAATGTCTT	intergenic							1059.15	273.846	10.1966	8.04978	1597.01	574.893	531.705	1532.99	190.17	195.597	345.765	363.851	10.956	9.43018	9.40951	10.9908	7.51093	7.61909	8.52655	8.54254
ASHGA5P033030	0.00791125	2.90067	up	noncoding	ENST00000584248	RP11-640N20.6	pseudogene	222	chr17	+	30423862	30424084	ENST00000335221, NM_182641	ACTGAAGACCTGACCGATAAGGCTCGGGGCAGTATCAAATCCTTTCTGGCAACAGCTAAT								380.697	170.835	8.88302	7.34663	519.718	263.027	254.422	485.621	121.399	119.352	213.273	229.316	9.36264	8.38878	8.42369	9.35697	6.84834	6.87368	7.80778	7.85673
ASHGA5P047524	7.83824e-05	3.2466	up	noncoding	ENST00000434097	RP13-39P12.3	GENCODE	759	chr10	+	79542623	79551665		AGAGACGAGTTTGTAAGAATGCCAAAGTCACCTTCCCCATTGTGGGAGGAAAATGCCAAA	natural antisense	NM_004747	DLG5	disks large homolog 5	-	79550548	79686348	156.959	69.3874	7.73515	6.03622	153.122	176.269	161.484	136.961	91.1542	77.1248	52.0601	57.2104	7.67804	7.85049	7.807	7.60506	6.41729	6.2251	5.71073	5.79175
ASHGA5P043572	0.00454361	6.10259	up	noncoding	ENST00000504773	RP11-510N19.5	GENCODE	987	chr1	+	201980497	201984785		TTTAATGATCAGACCCCAGTCACAGCCATAGGATACAAAGAAGCAAAGGCAAAGAGCCCT	exon sense-overlapping	NM_001114309	ELF3	ETS-related transcription factor Elf-3	+	201979689	201986315	666.669	167.836	9.69436	7.08494	596.224	794.096	717.187	559.169	71.8171	69.1704	262.418	267.94	9.55267	9.86792	9.80684	9.55003	6.06995	6.06846	8.11299	8.08837
ASHGA5P043572	0.00454361	6.10259	up	noncoding	ENST00000504773	RP11-510N19.5	GENCODE	987	chr1	+	201980497	201984785		TTTAATGATCAGACCCCAGTCACAGCCATAGGATACAAAGAAGCAAAGGCAAAGAGCCCT	exon sense-overlapping	NM_004433	ELF3	ETS-related transcription factor Elf-3	+	201979689	201986315	666.669	167.836	9.69436	7.08494	596.224	794.096	717.187	559.169	71.8171	69.1704	262.418	267.94	9.55267	9.86792	9.80684	9.55003	6.06995	6.06846	8.11299	8.08837
ASHGA5P048252	7.52602e-06	3.11297	up	noncoding	CV326886		LincRNAs identified by Khalil et al	359	chr3	+	136795129	136795479		GGGGAACTGGAGAAAAATATAGTAAAGGAGAGGACCACTAAGTACTTTTCAATTCAGTAA	intergenic							11.7666	5.23289	4.07421	2.43592	12.5771	11.4897	10.1508	12.8488	5	5.93157	5	5	4.07251	4.01238	3.94908	4.26289	2.3466	2.71505	2.3454	2.33663
ASHGA5P040137	0.0153356	3.78016	up	noncoding	ENST00000425124	BX571672.3	GENCODE	470	chr1	+	143188827	143189695	TCONS_00028963	TAGATGGGAGCAAGTGTCCAATACAGCAACAGCTGGAAAGAAAAATAAAGAATTTTGTTC	intergenic							344.511	99.5962	8.49122	6.57277	146.048	558.88	542.117	131	77.8176	76.7573	117.716	126.094	7.60453	9.39026	9.42893	7.54117	6.18675	6.21891	6.92291	6.96253
ASHGA5P018749	3.0902e-09	18.4346	up	noncoding	ENST00000457255	RP11-297A16.2	GENCODE	521	chr10	-	35389817	35415948		CGGCGGGAAGGTTATAGTGCCATCATGTGGATACTTTGTTTTCTTCAAATAAAATGTAAC	natural antisense	NM_001267562	CREM	cAMP-responsive element modulator isoform 23	+	35415768	35501886	67.3984	5	6.54944	2.34509	65.7665	75.4495	72.2651	56.1124	5	5	5	5	6.47959	6.66774	6.69233	6.35809	2.3466	2.35174	2.3454	2.33663
ASHGA5P018749	3.0902e-09	18.4346	up	noncoding	ENST00000457255	RP11-297A16.2	GENCODE	521	chr10	-	35389817	35415948		CGGCGGGAAGGTTATAGTGCCATCATGTGGATACTTTGTTTTCTTCAAATAAAATGTAAC	natural antisense	NM_001267563	CREM	cAMP-responsive element modulator isoform 24	+	35415768	35501886	67.3984	5	6.54944	2.34509	65.7665	75.4495	72.2651	56.1124	5	5	5	5	6.47959	6.66774	6.69233	6.35809	2.3466	2.35174	2.3454	2.33663
ASHGA5P018749	3.0902e-09	18.4346	up	noncoding	ENST00000457255	RP11-297A16.2	GENCODE	521	chr10	-	35389817	35415948		CGGCGGGAAGGTTATAGTGCCATCATGTGGATACTTTGTTTTCTTCAAATAAAATGTAAC	natural antisense	NM_001881	CREM	cAMP-responsive element modulator isoform 2	+	35415768	35468775	67.3984	5	6.54944	2.34509	65.7665	75.4495	72.2651	56.1124	5	5	5	5	6.47959	6.66774	6.69233	6.35809	2.3466	2.35174	2.3454	2.33663
ASHGA5P018749	3.0902e-09	18.4346	up	noncoding	ENST00000457255	RP11-297A16.2	GENCODE	521	chr10	-	35389817	35415948		CGGCGGGAAGGTTATAGTGCCATCATGTGGATACTTTGTTTTCTTCAAATAAAATGTAAC	natural antisense	NM_183013	CREM	cAMP-responsive element modulator isoform 19	+	35415768	35501886	67.3984	5	6.54944	2.34509	65.7665	75.4495	72.2651	56.1124	5	5	5	5	6.47959	6.66774	6.69233	6.35809	2.3466	2.35174	2.3454	2.33663
ASHGA5P038413	0.0379454	3.913	up	noncoding	uc003eme.1	RPL32P3	UCSC_knowngene	1119	chr3	-	129115059	129116797		TTAGAAGGTTTTCTTTATTGAACATTTACCCTGTGACAGGTACTGCAGGCATTCAGCACA	intergenic							316.478	147.798	8.7007	6.73243	319.153	300.623	334.857	311.28	45.896	45.9074	240.084	259.303	8.6909	8.56787	8.79632	8.74772	5.42686	5.47274	7.99053	8.03958
ASHGA5P042080	0.000445131	3.77506	up	noncoding	ENST00000448942	RP11-356I2.4	GENCODE	963	chr6	-	138178422	138188841		TCACTTCATAAGAGCAGTAAACACTAAACCAAGGGAATGTGAATTTAGAGGTTAGAAAAG	intronic antisense	NM_001270507	TNFAIP3	tumor necrosis factor alpha-induced protein 3	+	138188324	138204451	176.284	65.9282	7.87693	5.96043	220.745	145.188	134.357	204.845	55.0717	46.6992	78.8407	83.1014	8.18574	7.58871	7.56276	8.17052	5.69177	5.49836	6.31573	6.33586
ASHGA5P042080	0.000445131	3.77506	up	noncoding	ENST00000448942	RP11-356I2.4	GENCODE	963	chr6	-	138178422	138188841		TCACTTCATAAGAGCAGTAAACACTAAACCAAGGGAATGTGAATTTAGAGGTTAGAAAAG	intronic antisense	NM_001270508	TNFAIP3	tumor necrosis factor alpha-induced protein 3	+	138188324	138204451	176.284	65.9282	7.87693	5.96043	220.745	145.188	134.357	204.845	55.0717	46.6992	78.8407	83.1014	8.18574	7.58871	7.56276	8.17052	5.69177	5.49836	6.31573	6.33586
ASHGA5P042080	0.000445131	3.77506	up	noncoding	ENST00000448942	RP11-356I2.4	GENCODE	963	chr6	-	138178422	138188841		TCACTTCATAAGAGCAGTAAACACTAAACCAAGGGAATGTGAATTTAGAGGTTAGAAAAG	intronic antisense	NM_006290	TNFAIP3	tumor necrosis factor alpha-induced protein 3	+	138188324	138204451	176.284	65.9282	7.87693	5.96043	220.745	145.188	134.357	204.845	55.0717	46.6992	78.8407	83.1014	8.18574	7.58871	7.56276	8.17052	5.69177	5.49836	6.31573	6.33586
ASHGA5P002846	0.000134861	17.4615	up	noncoding	ENST00000262870	FER1L4	GENCODE	2923	chr20	-	34146506	34166852	NR_024377	AGTTCCGGCAGCCTGCAGTGCTGGTCCTGCAGGATCCCTGGAGTTGCAGCTACCAGACAT	intergenic							250.647	17.4387	8.18232	4.05621	389.215	126.023	117.863	369.487	21.3693	18.9358	13.7107	15.7391	8.96595	7.39025	7.38605	8.98702	4.35352	4.22296	3.76246	3.88591
ASHGA5P038955	0.031637	5.23885	up	noncoding	ENST00000490351	LSAMP-AS1	GENCODE	553	chr3	+	116078870	116088937		GGAGGAGAATGCTCCCTACAGGTGAAAACTAGGCTAATACACAATGATTGAAGACTAAAG	intronic antisense	NM_002338	LSAMP	limbic system-associated membrane protein preproprotein	-	115521209	116164385	32.3224	5.35744	4.85394	2.46469	9.13054	57.6609	56.2641	6.23394	5	5	5.7631	5.66668	3.56393	6.30072	6.35373	3.1974	2.3466	2.35174	2.63062	2.52981
ASHGA5P045921	4.9487e-06	6.82005	up	noncoding	ENST00000478294	RP13-463N16.6	GENCODE	697	chr10	-	5636953	5638081		TGATGTGGTTCAGAGACTCACATCCAAGCAATAAAAATGAATCCCTTATGGTGGTCTGCA	intergenic							246.665	48.4547	8.318	5.54822	189.839	318.042	292.334	186.444	48.8647	48.0591	49.1651	47.73	7.97899	8.64213	8.6136	8.0373	5.51481	5.53982	5.62266	5.5156
ASHGA5P056009	0.0230214	2.1903	up	noncoding	NR_029435	FLJ31306	RefSeq	2457	chr14	-	58732082	58764855		TAAAGAAAAGCAAATAGAATCTTATCAGATAAGTGCTTTTATAAGTCTAAATATATTCTT	intronic antisense	NM_002788	PSMA3	proteasome subunit alpha type-3 isoform 1	+	58711522	58738727	106.508	74.9634	7.20461	6.07348	102.345	112.009	108.639	103.037	41.5637	49.8943	105.019	103.376	7.10728	7.22533	7.27208	7.21375	5.28766	5.59227	6.74675	6.66725
ASHGA5P056009	0.0230214	2.1903	up	noncoding	NR_029435	FLJ31306	RefSeq	2457	chr14	-	58732082	58764855		TAAAGAAAAGCAAATAGAATCTTATCAGATAAGTGCTTTTATAAGTCTAAATATATTCTT	intronic antisense	NM_152132	PSMA3	proteasome subunit alpha type-3 isoform 2	+	58711522	58738727	106.508	74.9634	7.20461	6.07348	102.345	112.009	108.639	103.037	41.5637	49.8943	105.019	103.376	7.10728	7.22533	7.27208	7.21375	5.28766	5.59227	6.74675	6.66725
ASHGA5P035219	7.32567e-05	8.04966	up	noncoding	ENST00000445083	AC019100.3	GENCODE	611	chr2	-	108784203	108834297		GTGCAAGGATGTGATATACTAGAGTGCACATTGATTACTTGAACTTCCTTGAAATATCAT	intergenic							39.7865	7.52126	5.82205	2.81313	44.3212	40.075	35.4956	39.2544	12.828	7.25701	5	5	5.93541	5.7874	5.70239	5.86302	3.64461	2.92587	2.3454	2.33663
ASHGA5P018787	0.000367547	2.2725	up	noncoding	ENST00000457653	RP1-34B21.6	pseudogene	3785	chr6	+	41068760	41106465		ACAAAGTTAGGCTACAAGAAGAATTATCCCTACCACAAACTGAGGTGTTGGAATTTGGAG								63.5708	40.3814	6.46263	5.27835	73.8552	58.6915	50.1156	71.6209	36.7222	34.7183	46.5868	43.4984	6.64163	6.3233	6.19107	6.69452	5.11635	5.07481	5.54042	5.38183
ASHGA5P000099	0.000885114	3.27291	up	noncoding	BC042735		RNAdb	1499	chr13	+	25497105	25498565		GCATGCCCAAAAGTCTCATCATTCTTCCTAAAATGTGTATCTTTAAGGATAGTCACAATA	intergenic							20.161	8.93767	4.81686	3.10629	26.7184	16.164	14.36	23.4015	12.8366	6.77604	8.53152	7.60658	5.21025	4.4935	4.42707	5.13662	3.6457	2.84789	3.09474	2.83682
ASHGA5P043871	7.23035e-06	3.18703	up	noncoding	ENST00000424404	RP11-560I19.4	GENCODE	679	chr7	+	121946934	121948611		TAAGACTTTAATTGCTGACTTTTGGGCCGGATCAGATTCCTTTTCCTACCTGCCACTTCC	intronic antisense	ENST00000418046	FEZF1	FEZ family zinc finger 1 [Source:HGNC Symbol;Acc:22788]	-	121944384	121950745	480.223	192.185	9.26406	7.59185	546.61	435.071	409.108	530.102	200.677	203.285	183.762	181.018	9.43301	9.07338	9.0711	9.47874	7.59647	7.67788	7.58939	7.50364
ASHGA5P029284	0.00747833	2.14473	up	noncoding	ENST00000557070	RP11-594C13.1	GENCODE	544	chr14	-	87819413	88039366		CACGAACCCTGGAATTTGGAGGAGTCACTTCCACTGGAAAATACTTTTATATTATTTATA	intergenic							18.9623	13.5434	4.75456	3.65376	16.9677	20.4679	21.6022	16.8112	17.4915	8.8952	17.7204	10.0664	4.53217	4.82448	5.00354	4.65805	4.06907	3.1827	4.13283	3.23046
ASHGA5P019646	0.015538	2.22191	up	noncoding	NR_027397	GORAB	RefSeq	2587	chr1	+	170501262	170522974		GGAATTGTTAGCAAGAAAAATCTCGTTGGGAAGTCCTCCAACAAGAACAACGGCTAATGG	exon sense-overlapping	NM_001146039	GORAB	RAB6-interacting golgin isoform b precursor	+	170501262	170514929	273.404	172.166	8.48477	7.33296	243.986	318.654	308.347	222.629	115.146	110.684	224.1	238.735	8.3239	8.6469	8.68467	8.28359	6.76656	6.76337	7.88237	7.91957
ASHGA5P019646	0.015538	2.22191	up	noncoding	NR_027397	GORAB	RefSeq	2587	chr1	+	170501262	170522974		GGAATTGTTAGCAAGAAAAATCTCGTTGGGAAGTCCTCCAACAAGAACAACGGCTAATGG	exon sense-overlapping	NM_152281	GORAB	RAB6-interacting golgin isoform a precursor	+	170501262	170522974	273.404	172.166	8.48477	7.33296	243.986	318.654	308.347	222.629	115.146	110.684	224.1	238.735	8.3239	8.6469	8.68467	8.28359	6.76656	6.76337	7.88237	7.91957
ASHGA5P018818	1.34315e-08	5.60101	up	noncoding	ENST00000457958	LINC00511	GENCODE	1696	chr17	-	70399462	70588479	ENST00000581801	CAAGCTGGAGGTGGAATCAGAGGTTTCTGGCTGACTCGGTGGGTGCTTTGAACCAGGAAA	intergenic							602.341	136.896	9.56706	7.08137	583.342	652.581	622.198	551.245	133.117	153.207	128.337	132.924	9.52374	9.59669	9.61682	9.531	6.99007	7.24284	7.04949	7.0431
ASHGA5P017795	1.68946e-06	9.36857	up	noncoding	ENST00000445836	TMEM191A	GENCODE	671	chr22	+	21057128	21058793		CGAGTGAGCGCCTGCGCGGGAGACGCGGCTGTTCGGCGGTCCTCGCGCGCTGGCCATCAG	intergenic							76.337	11.8011	6.72839	3.50056	84.1754	71.564	69.2492	80.3592	15.804	8.67807	11.2296	11.4927	6.83045	6.59276	6.63525	6.8551	3.93638	3.14985	3.48375	3.43226
ASHGA5P058000	1.58476e-05	6.01764	up	noncoding	TCONS_00024861	XLOC_011753	LincRNAs identified by Cabili et al	866	chr16	+	65171565	65172724		CTTAGGTATGACCTACCACTACTATGAAGCCTTTACTGAATTCGCTGGTTCCTGAGGTTT	intergenic							74.9625	17.537	6.67351	4.08432	97.5496	58.7083	57.7739	85.8181	16.1897	15.9242	20.6257	17.4086	7.03452	6.32403	6.38758	6.94793	3.9668	3.97464	4.35868	4.03715
ASHGA5P030112	0.00257277	2.21959	up	noncoding	ENST00000502156	RP11-34F13.2	GENCODE	1986	chr15	-	68126647	68131217		CGGGACTGGAAGTGGGTCCAGGAGAAGGAAGCAAAAATAACTTACAGCATAAATAAATTA	natural antisense	ENST00000341418	SKOR1	SKI family transcriptional corepressor 1 [Source:HGNC Symbol;Acc:21326]	+	68112041	68126899	14.0566	9.20144	4.31352	3.16323	16.1561	15.5733	9.47692	15.0202	6.02256	9.88705	11.488	9.40813	4.46032	4.44271	3.85982	4.49124	2.68892	3.31972	3.5117	3.13258
ASHGA5P030112	0.00257277	2.21959	up	noncoding	ENST00000502156	RP11-34F13.2	GENCODE	1986	chr15	-	68126647	68131217		CGGGACTGGAAGTGGGTCCAGGAGAAGGAAGCAAAAATAACTTACAGCATAAATAAATTA	natural antisense	ENST00000380035	SKOR1	SKI family transcriptional corepressor 1 [Source:HGNC Symbol;Acc:21326]	+	68117882	68126893	14.0566	9.20144	4.31352	3.16323	16.1561	15.5733	9.47692	15.0202	6.02256	9.88705	11.488	9.40813	4.46032	4.44271	3.85982	4.49124	2.68892	3.31972	3.5117	3.13258
ASHGA5P030112	0.00257277	2.21959	up	noncoding	ENST00000502156	RP11-34F13.2	GENCODE	1986	chr15	-	68126647	68131217		CGGGACTGGAAGTGGGTCCAGGAGAAGGAAGCAAAAATAACTTACAGCATAAATAAATTA	natural antisense	ENST00000554054	SKOR1	SKI family transcriptional corepressor 1 [Source:HGNC Symbol;Acc:21326]	+	68117853	68126893	14.0566	9.20144	4.31352	3.16323	16.1561	15.5733	9.47692	15.0202	6.02256	9.88705	11.488	9.40813	4.46032	4.44271	3.85982	4.49124	2.68892	3.31972	3.5117	3.13258
ASHGA5P030112	0.00257277	2.21959	up	noncoding	ENST00000502156	RP11-34F13.2	GENCODE	1986	chr15	-	68126647	68131217		CGGGACTGGAAGTGGGTCCAGGAGAAGGAAGCAAAAATAACTTACAGCATAAATAAATTA	natural antisense	ENST00000554240	SKOR1	SKI family transcriptional corepressor 1 [Source:HGNC Symbol;Acc:21326]	+	68115894	68126876	14.0566	9.20144	4.31352	3.16323	16.1561	15.5733	9.47692	15.0202	6.02256	9.88705	11.488	9.40813	4.46032	4.44271	3.85982	4.49124	2.68892	3.31972	3.5117	3.13258
ASHGA5P038991	0.030347	2.64124	up	noncoding	ENST00000427243	RP5-1033H22.2	GENCODE	639	chr1	+	94057806	94067997		CAAAAAGACAGATCCACATCTCAAATCCACTGAACTCTGGGAATCCCTGTGATGACCTGA	natural antisense	NM_001261408	BCAR3	breast cancer anti-estrogen resistance protein 3 isoform 1	-	94027342	94312706	282.125	154.483	8.48416	7.08294	381.101	211.126	181.302	354.97	236.926	216.214	85.8106	78.982	8.93708	8.09837	7.97071	8.93047	7.85049	7.77378	6.4424	6.26509
ASHGA5P038991	0.030347	2.64124	up	noncoding	ENST00000427243	RP5-1033H22.2	GENCODE	639	chr1	+	94057806	94067997		CAAAAAGACAGATCCACATCTCAAATCCACTGAACTCTGGGAATCCCTGTGATGACCTGA	natural antisense	NM_001261409	BCAR3	breast cancer anti-estrogen resistance protein 3 isoform 1	-	94027342	94146926	282.125	154.483	8.48416	7.08294	381.101	211.126	181.302	354.97	236.926	216.214	85.8106	78.982	8.93708	8.09837	7.97071	8.93047	7.85049	7.77378	6.4424	6.26509
ASHGA5P038991	0.030347	2.64124	up	noncoding	ENST00000427243	RP5-1033H22.2	GENCODE	639	chr1	+	94057806	94067997		CAAAAAGACAGATCCACATCTCAAATCCACTGAACTCTGGGAATCCCTGTGATGACCTGA	natural antisense	NM_001261410	BCAR3	breast cancer anti-estrogen resistance protein 3 isoform 2	-	94027342	94079702	282.125	154.483	8.48416	7.08294	381.101	211.126	181.302	354.97	236.926	216.214	85.8106	78.982	8.93708	8.09837	7.97071	8.93047	7.85049	7.77378	6.4424	6.26509
ASHGA5P038991	0.030347	2.64124	up	noncoding	ENST00000427243	RP5-1033H22.2	GENCODE	639	chr1	+	94057806	94067997		CAAAAAGACAGATCCACATCTCAAATCCACTGAACTCTGGGAATCCCTGTGATGACCTGA	natural antisense	NM_003567	BCAR3	breast cancer anti-estrogen resistance protein 3 isoform 1	-	94027342	94147394	282.125	154.483	8.48416	7.08294	381.101	211.126	181.302	354.97	236.926	216.214	85.8106	78.982	8.93708	8.09837	7.97071	8.93047	7.85049	7.77378	6.4424	6.26509
ASHGA5P050066	0.000124759	70.6237	up	noncoding	TCONS_00018520	XLOC_008826	LincRNAs identified by Cabili et al	1243	chr10	-	54785023	54790030		GTGTTACATCTTGGCGAGCCAGACAGGAGACTCCAGAAAAGGTATCTAGATCATCATGCA	intergenic							377.442	5	8.48717	2.34509	669.865	110.957	113.205	615.739	5	5	5	5	9.7194	7.21153	7.32778	9.68998	2.3466	2.35174	2.3454	2.33663
ASHGA5P019562	0.000197904	3.46058	up	noncoding	ENST00000492208	AC093627.10	GENCODE	553	chr7	+	152678	153823		CGAGGCAGAGTTTGGCTGCTGTAACTGACTGGGAAGCTTAAAATAACAGACAATCATCTC	intergenic							22.1277	9.02795	4.94036	3.14935	17.3006	28.4658	26.6791	16.0651	7.95161	8.8576	10.2051	9.09744	4.56335	5.30237	5.30504	4.5907	2.9969	3.17634	3.34473	3.07944
ASHGA5P044213	0.00988161	2.24843	up	noncoding	ENST00000459965	RP11-723D22.3	GENCODE	387	chr8	-	38702383	38703957		AATTTTGGAGACGATCACAGCTAGAGTTGGGATACTAACCACTGACATCTGTGAGACACG	intronic antisense	NM_001122824	TACC1	transforming acidic coiled-coil-containing protein 1 isoform 2	+	38644721	38710546	26.7426	17.5901	5.21515	4.04624	36.0136	22.3206	18.2751	30.3611	15.5978	10.8116	22.3061	21.6451	5.63811	4.95033	4.76425	5.50793	3.91805	3.44586	4.46579	4.35524
ASHGA5P044213	0.00988161	2.24843	up	noncoding	ENST00000459965	RP11-723D22.3	GENCODE	387	chr8	-	38702383	38703957		AATTTTGGAGACGATCACAGCTAGAGTTGGGATACTAACCACTGACATCTGTGAGACACG	intronic antisense	NM_001146216	TACC1	transforming acidic coiled-coil-containing protein 1 isoform 3	+	38585703	38710546	26.7426	17.5901	5.21515	4.04624	36.0136	22.3206	18.2751	30.3611	15.5978	10.8116	22.3061	21.6451	5.63811	4.95033	4.76425	5.50793	3.91805	3.44586	4.46579	4.35524
ASHGA5P044213	0.00988161	2.24843	up	noncoding	ENST00000459965	RP11-723D22.3	GENCODE	387	chr8	-	38702383	38703957		AATTTTGGAGACGATCACAGCTAGAGTTGGGATACTAACCACTGACATCTGTGAGACACG	intronic antisense	NM_006283	TACC1	transforming acidic coiled-coil-containing protein 1 isoform 1	+	38644721	38710546	26.7426	17.5901	5.21515	4.04624	36.0136	22.3206	18.2751	30.3611	15.5978	10.8116	22.3061	21.6451	5.63811	4.95033	4.76425	5.50793	3.91805	3.44586	4.46579	4.35524
ASHGA5P032252	0.00733554	2.35859	up	noncoding	ENST00000495691	AC007952.4	GENCODE	440	chr17	-	19067521	19077749	ENST00000435028, ENST00000442355, ENST00000460772	CCAGCCATGGCTGGTCTCCGGGTTCACAGTGATAGGGGAAATAAACCCTTATTTGTCTAA	intergenic							138.547	76.7407	7.458	6.22007	86.3138	205.49	173.879	88.5049	73.4511	78.5741	78.4135	76.5242	6.86511	8.06149	7.91451	6.99087	6.10251	6.25128	6.3064	6.22008
ASHGA5P048283	0.00381382	3.77988	up	noncoding	uc001opt.1	AK125463	UCSC_knowngene	2576	chr11	-	70219515	70244568		GCATTCCAGGAATTCTGGGAGTCATTACTCTGAGCTTAATGTTTACTGTCTAATTTTAAA	natural antisense	NM_003626	PPFIA1	liprin-alpha-1 isoform b	+	70116805	70230607	40.9874	14.162	5.69288	3.77454	62.2321	24.4642	20.0103	57.2428	14.2774	13.2152	11.745	17.4105	6.40519	5.08358	4.8981	6.38465	3.79315	3.72657	3.54094	4.03751
ASHGA5P048283	0.00381382	3.77988	up	noncoding	uc001opt.1	AK125463	UCSC_knowngene	2576	chr11	-	70219515	70244568		GCATTCCAGGAATTCTGGGAGTCATTACTCTGAGCTTAATGTTTACTGTCTAATTTTAAA	natural antisense	NM_177423	PPFIA1	liprin-alpha-1 isoform a	+	70116805	70224598	40.9874	14.162	5.69288	3.77454	62.2321	24.4642	20.0103	57.2428	14.2774	13.2152	11.745	17.4105	6.40519	5.08358	4.8981	6.38465	3.79315	3.72657	3.54094	4.03751
ASHGA5P031036	9.41035e-06	137.557	up	noncoding	ENST00000566143	CTD-2196E14.5	GENCODE	473	chr16	-	23698369	23699665		CTGAGTAGTTCAGTTCATCCACAGAATGGATTCAGTAGGCATTTAAATAAAAACACAAGA	intronic antisense	NM_005030	PLK1	serine/threonine-protein kinase PLK1	+	23690200	23701688	1687.7	16.7808	10.9489	3.84499	2230.21	1260.68	1194.33	2065.58	8.50535	8.08245	24.1112	26.4243	11.4195	10.478	10.4939	11.4042	3.08673	3.0646	4.57826	4.65039
ASHGA5P049904	0.00052784	2.81826	up	noncoding	TCONS_00002579	XLOC_001192	LincRNAs identified by Cabili et al	262	chr1	-	212605053	212606095		GATGCCCGGCTTGCTGGAGGATCAAGGGAAGGTAAGAGGGGTAGGTGAAGTCAGGAAGGA	intergenic							33.1592	17.2877	5.54133	4.04653	39.5436	27.7397	25.7534	39.6002	14.5934	14.6778	16.3423	23.5371	5.76985	5.26618	5.2535	5.87581	3.82553	3.86007	4.02176	4.47875
ASHGA5P029400	0.000116406	4.51171	up	noncoding	ENST00000547821	RP11-496I2.4	pseudogene	586	chr14	+	19758196	19758782	ENST00000303798, ENST00000551924, NM_013310	TATTTGCATGCCTGCAGGAGGTGCTGGAGAGCAAGAAAAGGAGCCTGTGAGCAGGGGTTC								179.083	58.2398	7.92238	5.74871	196.051	172.232	166.247	181.801	75.8341	74.6555	40.8609	41.6087	8.02393	7.81272	7.8498	8.00307	6.14921	6.17891	5.35311	5.31359
ASHGA5P030909	0.000171121	2.00296	up	noncoding	ENST00000575089	RP11-473M20.14	GENCODE	634	chr16	-	3181668	3184828		GTGGCACATGAACTGTATTTTCTATTGAGCATTGCTGGTATATGGCAAATTTGCATAAAA	intronic antisense	ENST00000573771	ZNF213	zinc finger protein 213 [Source:HGNC Symbol;Acc:13005]	+	3179777	3187435	1665.92	902.479	10.9711	9.96895	1856.05	1562.4	1469.62	1775.6	931.167	890.953	885.806	901.992	11.166	10.7618	10.7615	11.1951	9.98002	9.9749	9.97974	9.94114
ASHGA5P043342	0.000349185	5.41878	up	noncoding	ENST00000429067	AC018642.1	GENCODE	2043	chr7	-	130994502	131012535		CCTTGACACTCAGATTTTGATCATCAGTGCTTTCAAAAGGAAAGATTTTTGATCAAAAGG	intronic antisense	NM_001145354	MKLN1	muskelin isoform 1	+	130794854	131181398	96.535	23.5138	6.9481	4.51014	145.576	64.4253	54.1429	121.996	23.7119	22.6793	24.5401	23.1241	7.60216	6.45062	6.29757	7.44205	4.50089	4.47859	4.60682	4.45424
ASHGA5P045811	0.0231362	2.2042	up	noncoding	NR_024280	UNQ6494	RefSeq	2194	chr9	+	92254697	92334674		GGCGCTGCTTAAACTGCAGATGTATGAACAAAATAAAAATGGTGGTTATTTTAAGACACT	intergenic							40.4168	26.6344	5.75783	4.61757	26.8731	57.0862	51.5393	26.1686	34.5915	33.7425	17.6751	20.5284	5.21856	6.28744	6.22762	5.29769	5.03211	5.0313	4.12889	4.27799
ASHGA5P048392	0.000101226	8.94267	up	noncoding	ENST00000501397	CTD-2383M3.1	GENCODE	1865	chr11	-	100554892	100558686		TGAGGTTAAGTTCAAGCCTGGTAAGAGATGACTAAACAGAAACCAAGTGTTTCTTCTTGG	natural antisense	NM_152432	ARHGAP42	rho GTPase-activating protein 42	+	100558406	100861656	49.7653	8.29051	6.12304	2.96234	55.8439	42.7981	41.6569	58.7624	11.5297	11.5746	5	5.05781	6.25761	5.88121	5.93526	6.4181	3.50249	3.54172	2.3454	2.45974
ASHGA5P040267	1.0372e-06	13.3673	up	noncoding	TCONS_00023112	XLOC_011038	LincRNAs identified by Cabili et al	489	chr14	-	56980967	56982196	TCONS_00022755	GGTTCCAGGATTTTCCAATGCCTATTAAATCTTCTGTAACAATCCATTCAAATACACAAG	intronic antisense	ENST00000556810	C14orf101	chromosome 14 open reading frame 101 [Source:HGNC Symbol;Acc:20185]	+	56955071	57052620	57.7021	5.94272	6.33365	2.59301	62.8934	51.1443	49.2776	67.4929	6.40597	7.36491	5	5	6.42011	6.13675	6.16767	6.61006	2.74832	2.94171	2.3454	2.33663
ASHGA5P050966	0.00281424	3.92933	up	noncoding	ENST00000452272	FER1L4	GENCODE	260	chr20	-	34164151	34164508		TGCCTTTTAGATCTACAACAGGTCCCTGAAGGAAGAATTTAACCACTTTGAAGACTGGCT	intergenic							17.9732	5.70093	4.55554	2.58125	27.3986	8.50897	12.6781	23.3069	6.88566	5.81718	5	5.10087	5.2468	3.5841	4.26094	5.13032	2.81914	2.69623	2.3454	2.46424
ASHGA5P026048	0.00968751	6.04378	up	noncoding	NR_033839	FLJ39051	RefSeq	753	chr11	-	126211611	126225482		TGTGGCCAAGAAATGTATTCTCTCACTTTGGACTTAGGAGTCCAAAGAGAAGCCCAGAAA	intronic antisense	NM_014026	DCPS	m7GpppX diphosphatase	+	126173646	126215644	289.082	85.855	8.5761	5.98065	305.884	299.863	266.552	284.028	33.1318	24.8338	140.572	144.882	8.63606	8.56508	8.48693	8.61635	4.96824	4.60216	7.18273	7.16948
ASHGA5P020518	0.0134482	2.21278	up	noncoding	NR_024170	LAMTOR3	RefSeq	4234	chr4	-	100799494	100815703		AGAACCAGGCAGCCCAGAAACCCCAGGACCTAAAGCGATTCTTGTATAAAAAGTTACCAA	exon sense-overlapping	NM_001243736	LAMTOR3	ragulator complex protein LAMTOR3 isoform 2	-	100799494	100815703	387.048	237.9	8.96222	7.81636	337.111	454.62	428.31	328.152	157.808	160.282	311.242	322.267	8.76514	9.13104	9.1351	8.81761	7.22755	7.31273	8.36755	8.3576
ASHGA5P020518	0.0134482	2.21278	up	noncoding	NR_024170	LAMTOR3	RefSeq	4234	chr4	-	100799494	100815703		AGAACCAGGCAGCCCAGAAACCCCAGGACCTAAAGCGATTCTTGTATAAAAAGTTACCAA	exon sense-overlapping	NM_021970	LAMTOR3	ragulator complex protein LAMTOR3 isoform 1	-	100799494	100815703	387.048	237.9	8.96222	7.81636	337.111	454.62	428.31	328.152	157.808	160.282	311.242	322.267	8.76514	9.13104	9.1351	8.81761	7.22755	7.31273	8.36755	8.3576
ASHGA5P052991	0.00347096	5.96937	up	noncoding	ENST00000457921	AC005062.2	GENCODE	566	chr7	-	19958603	20007860		ATCTGAGAAGAGCTATTGTAAGACTGGGAATCAAGTAACAAAATAAAGATATGAACCGTC	intergenic							661.316	151.302	9.58587	7.00829	431.301	931.675	881.317	400.972	236.318	222.504	70.673	75.7113	9.10609	10.0663	10.078	9.09309	7.84862	7.81887	6.16015	6.20552
ASHGA5P030759	0.000118069	2.53725	up	noncoding	ENST00000557804	AC068831.10	GENCODE	2159	chr15	+	91565850	91579841		CAAGTAGATCAGAATGTCCAACCTTACTAGAGAAGAAAAGTGGAATCATTGGCTATATTT	bidirectional	NM_018668	VPS33B	vacuolar protein sorting-associated protein 33B	-	91541773	91565833	81.2784	45.5837	6.80306	5.45979	97.0022	68.9189	66.8234	92.3692	44.1827	41.776	49.3383	47.0377	7.02699	6.5432	6.58681	7.05525	5.37337	5.34382	5.62806	5.49392
ASHGA5P040110	4.53246e-06	3.09663	up	noncoding	ENST00000513851	RP11-420A23.1	GENCODE	292	chr4	+	129391660	129392235		TGTTCCCCTTAGGTTTGATGAGCAAAAAGTAATAAAGGAAACACAAACTCAGGAAAGAAA	intergenic							50.1624	23.723	6.14756	4.51686	55.7742	46.139	46.6473	52.089	21.0912	22.6704	23.2103	27.9201	6.25565	5.98842	6.09053	6.25565	4.33608	4.47821	4.52093	4.73224
ASHGA5P015668	0.00535104	6.2098	up	noncoding	ENST00000422408	RP3-508I15.9	GENCODE	604	chr22	-	39063866	39065832		AGACCTTCAGGTTCTTGGATAAACAAGCTCTGACGATCATTCCCAAACAAGAGTTCAAAA	natural antisense	NM_001002880	CBY1	protein chibby homolog 1 isoform b	+	39052657	39069855	89.1434	16.1412	6.59102	3.95647	147.459	33.5107	31.2414	144.363	18.9029	16.7021	13.5689	15.3909	7.61887	5.53573	5.52837	7.68112	4.18055	4.04636	3.74796	3.85103
ASHGA5P015668	0.00535104	6.2098	up	noncoding	ENST00000422408	RP3-508I15.9	GENCODE	604	chr22	-	39063866	39065832		AGACCTTCAGGTTCTTGGATAAACAAGCTCTGACGATCATTCCCAAACAAGAGTTCAAAA	natural antisense	NM_015373	CBY1	protein chibby homolog 1 isoform a	+	39052657	39069855	89.1434	16.1412	6.59102	3.95647	147.459	33.5107	31.2414	144.363	18.9029	16.7021	13.5689	15.3909	7.61887	5.53573	5.52837	7.68112	4.18055	4.04636	3.74796	3.85103
ASHGA5P016747	5.04461e-06	2.09987	up	noncoding	NR_046258	LOC100216479	RefSeq	2868	chr2	-	131174325	131186119	ENST00000425151, ENST00000438056	TGGGAACCTGGCTGGGAAAGGGTTTCTTCTGTCCATAAAAGCTACTCCAATGGCTGTGGG	intergenic							73.2938	50.1769	6.66938	5.59908	67.9743	83.7043	74.4011	67.0953	49.6084	52.4074	48.2425	50.4493	6.52479	6.81523	6.73424	6.60326	5.53573	5.66516	5.59181	5.60365
ASHGA5P027059	0.000587487	4.53088	up	noncoding	DB308297		LincRNAs identified by Khalil et al	526	chr8	-	90904271	90904797		CATTTTGAGTGTTGTTGCAGTATTTTCAGGTTAAATAATAAAGCAGGCATATCAAATTTT	intergenic							305.713	93.094	8.6175	6.43771	392.909	248.036	213.685	368.221	121.404	121.546	66.6608	62.7652	8.98025	8.31216	8.19448	8.98313	6.84852	6.90117	6.07351	5.92766
ASHGA5P031130	3.65336e-06	3.61027	up	noncoding	ENST00000567422	RP11-23E10.4	pseudogene	509	chr16	-	33365496	33373402		GCTCCTGAAGTTCTTGTTTGTGTTGGACTGCTGGGTTTTAGGAGTTATTCTTTTTATCTG								297.932	109.395	8.59888	6.74677	257.29	350.105	339.61	244.723	113.175	112.734	107.094	104.577	8.39704	8.77014	8.81626	8.41206	6.74184	6.7879	6.77481	6.68252
ASHGA5P019878	0.000268624	3.07109	up	noncoding	NR_034076	THAP9-AS1	RefSeq	2293	chr4	-	83814604	83822069	NR_034075	GGGTCTTGGAAGATAATTACTCAAAATATGCAGGGAAGGAATAAAATTGAAGGGTGTTTT	natural antisense	NM_024672	THAP9	THAP domain-containing protein 9	+	83821836	83841284	174.669	81.2313	7.89055	6.2718	179.847	180.373	166.869	171.586	64.088	61.7077	96.334	102.796	7.90239	7.88237	7.85494	7.9225	5.90988	5.89887	6.62036	6.65808
ASHGA5P023749	0.012261	4.86503	up	noncoding	HMlincRNA1654-	HMlincRNA1654	LincRNAs identified by Khalil et al	13701	chrX	-	105625324	105639025		TACAGCTGGGTACTTACATGTACTCACCCAAGACACTTCTAGGCTGGAAGCACATGATTA	intergenic							33.1469	9.27501	5.30242	3.01997	14.0559	52.1906	49.9589	16.3823	5	5	11.2758	15.8242	4.24014	6.16261	6.18632	4.6206	2.3466	2.35174	3.48805	3.89348
ASHGA5P003963	0.0283488	2.01293	up	noncoding	uc001ihn.4	tAKR	UCSC_knowngene	544	chr10	-	4927672	4934216		TGACACAGTGGGTCTCTGCAGCACATGGGAGGCCCTGGAGAAGTGTAAGGATGCAGGATT	bidirectional	ENST00000434459	AKR1C1	aldo-keto reductase family 1, member C1 (dihydrodiol dehydrogenase 1; 20-alpha (3-alpha)-hydroxysteroid dehydrogenase) [Source:HGNC Symbol;Acc:384]	+	4934795	5020142	208.663	150.83	8.1328	7.1235	229.866	197.004	185.649	222.134	101.71	91.5182	204.077	206.014	8.24089	8.00513	8.00474	8.28044	6.58189	6.47799	7.73974	7.6944
ASHGA5P058317	0.00010845	4.65356	up	noncoding	U63828		NRED	501	chr20	-	62474787	62475265		TTCCAGAGGCCCCGGGATATTTTTAAGGGGAAGGGGAAGGATAGAGAGAAATGTCAGGCA	intergenic							23.2858	7.53831	5.06277	2.84443	26.0216	22.2319	21.9364	22.9533	7.32943	5	5.82623	11.9976	5.17126	4.94369	5.02666	5.10945	2.89254	2.35174	2.64043	3.49302
ASHGA5P016406	0.00109507	2.47544	up	noncoding	ENST00000433217	INTS4L2	pseudogene	1320	chr7	+	65112793	65171347	ENST00000430126, NR_027392, uc003ttw.3	GAGCCCAGGAGCTGCTGGAATTCACCATCAGGCCTTGCAGGAAAAGTCGTGGAATGTAGC								164.068	93.4423	7.78867	6.48098	149.288	195.217	173.736	138.033	72.8732	74.4346	109.928	116.533	7.63798	7.98946	7.91283	7.6144	6.09008	6.17509	6.81491	6.84385
ASHGA5P028926	1.71484e-05	2.51291	up	noncoding	ENST00000435024	LINC00460	GENCODE	631	chr13	+	107028910	107030565		GACGAGGCATGTGGTTGCCATTTCTGTATTACATCCAATTCATATTTCATTTAGAAAATG	intergenic							30.1389	17.8983	5.435	4.10564	30.4681	32.0198	30.4044	27.6632	20.2555	19.0679	17.2553	15.0146	5.404	5.47208	5.48695	5.37696	4.27659	4.23431	4.09699	3.81468
ASHGA5P029964	0.00834857	2.05243	up	noncoding	ENST00000567089	RP11-265N6.2	GENCODE	562	chr15	-	42861495	42862192	ENST00000561902	TATAAACAACTACTTATCATTGTTGAAGTCTTCTTGTGTTAAGGAGTACAATGAGGCCAG	natural antisense	NM_001130447	HAUS2	HAUS augmin-like complex subunit 2 isoform 2	+	42841010	42862190	68.9562	49.38	6.5737	5.53637	85.1435	61.6368	54.6411	74.4035	37.4796	35.6625	60.0096	64.3685	6.84641	6.38919	6.30987	6.74934	5.143	5.11987	5.91919	5.96342
ASHGA5P029964	0.00834857	2.05243	up	noncoding	ENST00000567089	RP11-265N6.2	GENCODE	562	chr15	-	42861495	42862192	ENST00000561902	TATAAACAACTACTTATCATTGTTGAAGTCTTCTTGTGTTAAGGAGTACAATGAGGCCAG	natural antisense	NM_018097	HAUS2	HAUS augmin-like complex subunit 2 isoform 1	+	42841010	42862190	68.9562	49.38	6.5737	5.53637	85.1435	61.6368	54.6411	74.4035	37.4796	35.6625	60.0096	64.3685	6.84641	6.38919	6.30987	6.74934	5.143	5.11987	5.91919	5.96342
ASHGA5P053696	0.00454317	2.94886	up	noncoding	uc022bhk.1	FAM27E3	UCSC_knowngene	1340	chr9	+	44998117	44999457		TCTCATCCCATGCACCGACGGTGCCTGGCCTGGCTCCAAACTCCCGAAAGGAACTATTTT	intergenic							1540.74	566.332	10.7942	9.23403	2124.87	1059.39	973.626	2005.09	482.601	479.039	648.984	654.702	11.3546	10.245	10.2162	11.361	8.97028	9.0159	9.4968	9.45315
ASHGA5P028782	0.0394089	3.35742	up	noncoding	uc001uyb.3	BC051736	UCSC_knowngene	855	chr13	+	41793281	41794136		GAGAATAGTATTTTCCCGAATAGAAATGAGCTGGGCATTTCCATCAAAAGAAGGAGTATT	intronic antisense	NM_004294	MTRF1	peptide chain release factor 1, mitochondrial	-	41790515	41837713	89.9989	34.1632	6.65267	4.90532	150.512	37.219	34.716	137.548	48.4561	47.1765	17.916	23.1041	7.64958	5.68252	5.66842	7.61017	5.50287	5.51502	4.15038	4.45301
ASHGA5P016405	0.00251926	2.28984	up	noncoding	ENST00000430126	INTS4L2	GENCODE	1403	chr7	+	65112776	65180636	NR_027392, uc003ttw.3	TTCGTATTTGAAGCAGAGTGATTTGGCCTCAGCAGCAGCGAAACAGACTTTACCCCTTAT	intergenic							421.997	243.421	9.0866	7.89135	396.098	470.696	460.805	360.389	185.854	182.178	293.309	312.345	8.99285	9.17638	9.22402	8.95314	7.47931	7.50413	8.27452	8.30743
ASHGA5P057402	0.0363889	4.22538	up	noncoding	TCONS_00016844	XLOC_007801	LincRNAs identified by Cabili et al	2128	chr9	-	100660034	100664123		TATAAACCTAGGTTCCAGCAGATGCAATTCACAGAAGGTTCAAGGTTTAGGCCAGTGCAC	intergenic							49.3355	24.111	6.11444	4.03536	59.6003	45.7601	40.6405	51.3412	5.69035	6.35574	38.9032	45.4948	6.34356	5.97646	5.90079	6.23695	2.63336	2.78235	5.28138	5.44434
ASHGA5P055525	0.00136038	2.0765	up	noncoding	ENST00000549651	RP11-611E13.2	GENCODE	883	chr12	-	70636085	70637140		TTTGCAATAATTCGCCTTTATTTCCTTGTATATCTGTAAACTCTTCACTTTTTTGTAATT	natural antisense	NM_001199302	CNOT2	CCR4-NOT transcription complex subunit 2	+	70636809	70748773	1225.97	660.484	10.5373	9.48313	1476.93	1079.05	971.025	1376.86	731.541	700.438	600.543	609.414	10.8393	10.2693	10.2125	10.828	9.61782	9.61105	9.37129	9.33235
ASHGA5P055525	0.00136038	2.0765	up	noncoding	ENST00000549651	RP11-611E13.2	GENCODE	883	chr12	-	70636085	70637140		TTTGCAATAATTCGCCTTTATTTCCTTGTATATCTGTAAACTCTTCACTTTTTTGTAATT	natural antisense	NM_014515	CNOT2	CCR4-NOT transcription complex subunit 2	+	70636773	70748773	1225.97	660.484	10.5373	9.48313	1476.93	1079.05	971.025	1376.86	731.541	700.438	600.543	609.414	10.8393	10.2693	10.2125	10.828	9.61782	9.61105	9.37129	9.33235
ASHGA5P053588	0.000105818	3.69789	up	noncoding	ENST00000523031	RP13-582O9.5	GENCODE	689	chr8	-	144362330	144363019		ATCACAAGTCTGTTAAGGTTGGAGAATCAAGTGAACATGCTGAAAAGTTATGGGGAATGT	intergenic							225.251	81.8802	8.19981	6.31311	285.885	181.474	163.685	269.961	76.2068	77.9086	82.9343	90.4711	8.53878	7.8903	7.82582	8.54433	6.15716	6.23894	6.39096	6.46536
ASHGA5P055265	0.0057508	3.07126	up	noncoding	uc001qof.3	LOC678655	UCSC_knowngene	694	chr12	-	6556787	6560681	ENST00000447687, ENST00000536388, uc009zem.2	TTGTGAGCCATGTTGGATAAGGACCTGCAAGGGAAGAATGAGGAAGCCTGGGACAGTGCA	natural antisense	NM_001242	CD27	CD27 antigen precursor	+	6554050	6560884	830.619	339.541	9.97685	8.35802	1070.22	649.882	626.308	976.062	222.538	225.61	434.704	475.314	10.367	9.59116	9.62408	10.3252	7.76111	7.84174	8.88087	8.94836
ASHGA5P040685	0.000133702	2.01202	up	noncoding	ENST00000426101	RP11-495P10.1	GENCODE	994	chr1	+	147887349	147901125	ENST00000426301, ENST00000430014, ENST00000430442, ENST00000440084, ENST00000445243, ENST00000455004, NR_033189, uc001ekq.1, uc001esn.1, uc021oub.1	AAACAAAAGAGGACGGGGAAGCCAGAGCTGCTCAAAACCTTATAACCCACAATTGTCATA	intergenic							167.117	115.225	7.82318	6.81453	183.766	163.015	147.829	173.856	132.992	127.403	101.076	99.4289	7.92892	7.73725	7.68733	7.93923	6.98861	6.97182	6.69167	6.60603
ASHGA5P023461	3.66328e-05	37.4307	up	noncoding	ENST00000581442	RP11-838N2.4	GENCODE	450	chr18	+	3466247	3478925		TGTGTATGCAGGGTATGCACAGATGTGGAAACAGGAACTGATGTGTCCATTACACCACTA	intergenic							828.598	26.6282	9.828	4.60184	449.403	1253.73	1175.56	435.704	17.6799	16.8051	35.1711	36.8567	9.16045	10.4712	10.4733	9.20702	4.08545	4.05483	5.12985	5.13725
ASHGA5P016266	0.0140437	4.29282	up	noncoding	ENST00000428782	RP11-94I2.4	GENCODE	492	chr1	+	145952371	145956451		TTTCGGGAAGGGAAGAAGAGTTCCAAACAAAAGATCTACTACCCTGAGAAGCGGTGAAGT	intergenic							128.082	33.7171	7.11319	5.01126	220.007	53.3437	42.7326	196.244	33.2046	25.9252	39.4366	36.302	8.18194	6.1913	5.96878	8.11072	4.97225	4.65878	5.30253	5.11149
ASHGA5P023151	1.53979e-05	4.32771	up	noncoding	ENST00000574387	RP11-473M20.9	GENCODE	677	chr16	-	3128320	3137088	ENST00000571404	CTCAGAAATGCGCCGCTGGGTTAGGGTCTCCCCGACCGAGGCTCGAATCCAGGTCGAAGG	intronic antisense	ENST00000525377	IL32	interleukin 32 [Source:HGNC Symbol;Acc:16830]	+	3115641	3131908	1049.61	292.816	10.3183	8.20466	976.047	1208.59	1124.22	889.578	251.906	237.114	337.672	344.573	10.2364	10.4255	10.409	10.2021	7.94913	7.91472	8.49068	8.46409
ASHGA5P045738	0.00891909	3.15945	up	noncoding	ENST00000450704	RP11-211N8.2	GENCODE	1549	chr9	+	46843637	46846025	ENST00000428895, ENST00000429818, ENST00000446626, NR_015363, uc010mmq.1, uc010mms.2	AGCAATTTCATATAGTGATAACCTAGGGAGGCGTGCTAAAAGGAGCCAAGGTGTAGTGGT	intergenic							279.717	115.938	8.41798	6.7583	408.68	162.953	169.486	377.75	151.528	151	78.5196	82.7042	9.03983	7.73685	7.87554	9.01968	7.17284	7.22414	6.30849	6.32773
ASHGA5P045452	0.00152108	3.3331	up	noncoding	uc004bmy.3	BC010186	UCSC_knowngene	1201	chr9	-	125578330	125579531		CGTTTGGAATGAAAGTCTCAGGAAGGCACGGACTTTGTTTTCTTCCTCATGTATGGCATA	intron sense-overlapping	ENST00000436632	PDCL	phosducin-like [Source:HGNC Symbol;Acc:8770]	-	125560667	125588965	481.599	196.415	9.27071	7.53385	522.972	456.823	437.634	508.968	269.204	262.802	128.252	125.404	9.36802	9.13721	9.15795	9.41967	8.05388	8.07769	7.04839	6.95544
ASHGA5P045847	0.00508367	20.7981	up	noncoding	uc004aus.1	BC042913	UCSC_knowngene	1164	chr9	+	97317350	97330409	ENST00000452148, uc004aut.1	GAGAGGAAGAAGTTACATTGTCGTATGAGGGATGCATTTTAACCATTAATTTGTGGTACA	natural antisense	NM_003837	FBP2	fructose-1,6-bisphosphatase isozyme 2	-	97321002	97356075	380.519	22.879	8.43622	4.05784	666.756	108.368	96.6129	650.34	6.27259	7.85203	37.6012	39.7902	9.71432	7.17153	7.09426	9.76475	2.7272	3.02445	5.22711	5.25259
ASHGA5P017792	0.00330704	2.32924	up	noncoding	NR_037672	SERF2	RefSeq	2477	chr15	+	44084173	44088287		TTTGTGCTTCCTTCCCCTCAGTTTGTTCGTCTGCTTGAAAGTTGGCCAAAAAATCCTGCT	exon sense-overlapping	NM_001018108	SERF2	small EDRK-rich factor 2 isoform c	+	44084039	44088287	23067.5	9775.16	14.6759	13.456	28972.1	18882.8	17665.3	26749.9	9050.12	8814.59	10271.7	10964.2	15.1261	14.2461	14.2357	15.0954	13.3368	13.3539	13.5575	13.5758
ASHGA5P017792	0.00330704	2.32924	up	noncoding	NR_037672	SERF2	RefSeq	2477	chr15	+	44084173	44088287		TTTGTGCTTCCTTCCCCTCAGTTTGTTCGTCTGCTTGAAAGTTGGCCAAAAAATCCTGCT	exon sense-overlapping	NM_001199875	SERF2	small EDRK-rich factor 2 isoform a	+	44084173	44088287	23067.5	9775.16	14.6759	13.456	28972.1	18882.8	17665.3	26749.9	9050.12	8814.59	10271.7	10964.2	15.1261	14.2461	14.2357	15.0954	13.3368	13.3539	13.5575	13.5758
ASHGA5P017792	0.00330704	2.32924	up	noncoding	NR_037672	SERF2	RefSeq	2477	chr15	+	44084173	44088287		TTTGTGCTTCCTTCCCCTCAGTTTGTTCGTCTGCTTGAAAGTTGGCCAAAAAATCCTGCT	exon sense-overlapping	NM_001199876	SERF2	small EDRK-rich factor 2 isoform b	+	44084173	44088287	23067.5	9775.16	14.6759	13.456	28972.1	18882.8	17665.3	26749.9	9050.12	8814.59	10271.7	10964.2	15.1261	14.2461	14.2357	15.0954	13.3368	13.3539	13.5575	13.5758
ASHGA5P017792	0.00330704	2.32924	up	noncoding	NR_037672	SERF2	RefSeq	2477	chr15	+	44084173	44088287		TTTGTGCTTCCTTCCCCTCAGTTTGTTCGTCTGCTTGAAAGTTGGCCAAAAAATCCTGCT	exon sense-overlapping	NM_001199877	SERF2	small EDRK-rich factor 2 isoform c	+	44069293	44088287	23067.5	9775.16	14.6759	13.456	28972.1	18882.8	17665.3	26749.9	9050.12	8814.59	10271.7	10964.2	15.1261	14.2461	14.2357	15.0954	13.3368	13.3539	13.5575	13.5758
ASHGA5P017792	0.00330704	2.32924	up	noncoding	NR_037672	SERF2	RefSeq	2477	chr15	+	44084173	44088287		TTTGTGCTTCCTTCCCCTCAGTTTGTTCGTCTGCTTGAAAGTTGGCCAAAAAATCCTGCT	exon sense-overlapping	NM_001199878	SERF2	small EDRK-rich factor 2 isoform d	+	44084574	44088287	23067.5	9775.16	14.6759	13.456	28972.1	18882.8	17665.3	26749.9	9050.12	8814.59	10271.7	10964.2	15.1261	14.2461	14.2357	15.0954	13.3368	13.3539	13.5575	13.5758
ASHGA5P017792	0.00330704	2.32924	up	noncoding	NR_037672	SERF2	RefSeq	2477	chr15	+	44084173	44088287		TTTGTGCTTCCTTCCCCTCAGTTTGTTCGTCTGCTTGAAAGTTGGCCAAAAAATCCTGCT	natural antisense	NM_001258031	SERINC4	serine incorporator 4 isoform 1	-	44086371	44092295	23067.5	9775.16	14.6759	13.456	28972.1	18882.8	17665.3	26749.9	9050.12	8814.59	10271.7	10964.2	15.1261	14.2461	14.2357	15.0954	13.3368	13.3539	13.5575	13.5758
ASHGA5P017792	0.00330704	2.32924	up	noncoding	NR_037672	SERF2	RefSeq	2477	chr15	+	44084173	44088287		TTTGTGCTTCCTTCCCCTCAGTTTGTTCGTCTGCTTGAAAGTTGGCCAAAAAATCCTGCT	natural antisense	NM_001258032	SERINC4	serine incorporator 4 isoform 3	-	44086371	44092295	23067.5	9775.16	14.6759	13.456	28972.1	18882.8	17665.3	26749.9	9050.12	8814.59	10271.7	10964.2	15.1261	14.2461	14.2357	15.0954	13.3368	13.3539	13.5575	13.5758
ASHGA5P045255	0.0321155	2.52597	up	noncoding	uc004aen.1	AQP7P1	UCSC_knowngene	771	chr9	-	67254266	67289492	NR_026558, uc004aem.1	TGGAACCACGATGCAGGCTCTAAACTCCTCTACAATCATCCTCCCTTGTGAGAAAAATAC	intergenic							1592.1	676.312	10.7955	9.45869	2338.7	977.851	876.565	2175.29	483.213	480.084	853.553	888.4	11.4949	10.1339	10.0716	11.4818	8.9723	9.01916	9.92416	9.91915
ASHGA5P022702	0.000528069	2.46656	up	noncoding	ENST00000561111	RP11-316M1.12	GENCODE	633	chr1	+	150937735	150938734		GGACAATAAGGCAGCTGGAGTAATGGTTCAGTCATTCTTACGATGGTTGTTATTGAGGAT	natural antisense	NM_022075	CERS2	ceramide synthase 2	-	150937648	150947479	45.9534	26.6439	5.98904	4.68654	56.9969	38.3254	33.08	55.4111	28.7749	24.199	26.1698	27.4319	6.28687	5.72259	5.6068	6.3399	4.77011	4.56701	4.70404	4.705
ASHGA5P022702	0.000528069	2.46656	up	noncoding	ENST00000561111	RP11-316M1.12	GENCODE	633	chr1	+	150937735	150938734		GGACAATAAGGCAGCTGGAGTAATGGTTCAGTCATTCTTACGATGGTTGTTATTGAGGAT	natural antisense	NM_181746	CERS2	ceramide synthase 2	-	150937648	150947479	45.9534	26.6439	5.98904	4.68654	56.9969	38.3254	33.08	55.4111	28.7749	24.199	26.1698	27.4319	6.28687	5.72259	5.6068	6.3399	4.77011	4.56701	4.70404	4.705
ASHGA5P046867	0.0210777	2.98272	up	noncoding	ENST00000430284	RP11-508M1.7	GENCODE	709	chr10	-	48988120	48998766	ENST00000453853, NR_046091	ATGGCTTAATTGGCTAGCAAGCGAATTTTCCCAGATGAAAGCAATGTTGGGTTAGGGGAC	intergenic							304.34	153.252	8.62552	7.04889	375.46	251.063	237.363	353.476	80.8785	75.6666	226.126	230.336	8.91669	8.32939	8.33279	8.92322	6.24254	6.19613	7.89521	7.86169
ASHGA5P041069	0.00954193	2.11261	up	noncoding	ENST00000569313	CTD-2636A23.2	GENCODE	643	chr5	+	43289496	43290941		ATTGGAGATTAGTACCTCTGCTTTCTTCTGACAGAAGTACACAATTCATTATACCATGTT	natural antisense	NM_001098272	HMGCS1	hydroxymethylglutaryl-CoA synthase, cytoplasmic	-	43287571	43313614	77.0298	49.47	6.65755	5.57853	53.0224	104.97	102.212	47.9146	48.1148	51.6282	48.2692	49.8678	6.18463	7.12643	7.17926	6.13988	5.49401	5.64165	5.59277	5.58567
ASHGA5P041069	0.00954193	2.11261	up	noncoding	ENST00000569313	CTD-2636A23.2	GENCODE	643	chr5	+	43289496	43290941		ATTGGAGATTAGTACCTCTGCTTTCTTCTGACAGAAGTACACAATTCATTATACCATGTT	natural antisense	NM_002130	HMGCS1	hydroxymethylglutaryl-CoA synthase, cytoplasmic	-	43287571	43313614	77.0298	49.47	6.65755	5.57853	53.0224	104.97	102.212	47.9146	48.1148	51.6282	48.2692	49.8678	6.18463	7.12643	7.17926	6.13988	5.49401	5.64165	5.59277	5.58567
ASHGA5P038748	0.0430019	3.50819	up	noncoding	TCONS_00016263	XLOC_007635	LincRNAs identified by Cabili et al	283	chr9	-	5308117	5311063		ATAACCTGAAAGGAAAGCATAAACATCTGGAGCAGTTCCAAAGGCATCTGGGGAGAGTCA	intergenic							75.5158	23.0095	6.26395	4.45322	134.341	26.3233	20.642	120.757	25.3443	27.4531	17.3909	21.8498	7.49423	5.19171	4.93935	7.43052	4.59403	4.74428	4.10583	4.36875
ASHGA5P014572	0.00803869	2.42092	up	noncoding	ENST00000442550	LINC00113	GENCODE	572	chr21	+	29097117	29123552	ENST00000411460, ENST00000425376	ATACAAATAAGTGCTGGATATTAGACCTTCGTCAGACACATAGACCAGTGGAACAGAATA	intergenic							13.7043	8.1777	4.24955	2.97399	20.3342	10.7137	9.68562	14.0837	13.2919	6.86389	5.81701	6.73796	4.80209	3.9162	3.88401	4.39589	3.6931	2.86244	2.6388	2.70162
ASHGA5P022866	0.000149846	4.81905	up	noncoding	ENST00000568419	RP11-532F12.5	GENCODE	629	chr15	-	41128194	41136482	ENST00000564302, ENST00000568525	ACCTGCGCAGAGCCAGCTGTGATGTAAAGAAGTTTGTGCTGCATGAGAGAGATAGCACCT	natural antisense	NM_003710	SPINT1	kunitz-type protease inhibitor 1 isoform 2 precursor	+	41136245	41149853	1866.18	451.161	11.1088	8.84007	1638.3	2248.05	2074.32	1504.05	595.147	564.086	317.559	327.853	10.9914	11.2523	11.2289	10.9627	9.29572	9.27567	8.40111	8.38779
ASHGA5P022866	0.000149846	4.81905	up	noncoding	ENST00000568419	RP11-532F12.5	GENCODE	629	chr15	-	41128194	41136482	ENST00000564302, ENST00000568525	ACCTGCGCAGAGCCAGCTGTGATGTAAAGAAGTTTGTGCTGCATGAGAGAGATAGCACCT	natural antisense	NM_181642	SPINT1	kunitz-type protease inhibitor 1 isoform 1 precursor	+	41136245	41149853	1866.18	451.161	11.1088	8.84007	1638.3	2248.05	2074.32	1504.05	595.147	564.086	317.559	327.853	10.9914	11.2523	11.2289	10.9627	9.29572	9.27567	8.40111	8.38779
ASHGA5P045185	0.0155136	7.59711	up	noncoding	ENST00000437601	RP4-781K5.8	GENCODE	3574	chr1	+	234861147	234867390	NR_038856	CCAACAATCATTCTTTCTCGCATATTCACTTGTGAATAAATGCAAGAACTGGTGTATTTG	intergenic							249.131	36.4904	7.86826	4.9428	435.927	76.1967	63.4881	420.914	19.089	16.7486	52.7565	57.3676	9.11749	6.68058	6.5145	9.16045	4.19483	4.05008	5.73033	5.79597
ASHGA5P053903	0.000752252	4.59834	up	noncoding	ENST00000414513	CD99P1	GENCODE	3071	chrX	+	2534659	2556735		ATGAAACAGATACAGAGTATTGGTGTCAACCTAAGTATTGGTGTCAACAAAGAGATGGTT	intergenic							22.2538	6.35488	4.87807	2.67696	15.435	33.3622	27.4738	12.7443	5	7.35666	6.6322	6.43069	4.38741	5.52879	5.34779	4.24829	2.3466	2.94049	2.77166	2.64908
ASHGA5P040893	8.49097e-05	36.1306	up	noncoding	ENST00000504629	RP11-844P9.1	GENCODE	354	chr5	-	175551212	175558464	ENST00000509363	CCACAGCTCAAAAGTAGACATTTTGGTAAATGTGAAGAAGTGAGATTCAATGAAGATGAT	intergenic							166.346	5	7.52024	2.34509	264.083	71.2541	64.4856	265.562	5	5	5	5	8.4327	6.58646	6.53789	8.52392	2.3466	2.35174	2.3454	2.33663
ASHGA5P056747	0.00444872	4.84987	up	noncoding	TCONS_00008322	XLOC_003778	LincRNAs identified by Cabili et al	337	chr4	+	172207153	172209571		GCTTTTCCAGGTGGTGGGTAGAAAGAAGAAAACCACAGAGATAAATTGCCATTTTCATCA	intergenic							31.9304	11.5839	5.5187	3.24076	32.8621	32.6345	31.2295	30.9954	5	5	17.6363	18.6992	5.51088	5.49976	5.52753	5.53665	2.3466	2.35174	4.12572	4.13897
ASHGA5P055571	1.86925e-05	39.9034	up	noncoding	uc001tdk.2	KRT19P2	UCSC_knowngene	631	chr12	+	95228173	95228804		AACAATGCTCAACTGGCTGCAGATGACTTCTGAACCAAGTTTGGTTTGAGTGTTTGGGTG	intergenic							3662.82	101.776	11.8856	6.56718	2112.75	5496.33	5125.59	1916.59	73.3385	66.483	132.525	134.759	11.3495	12.445	12.4365	11.3115	6.09919	6.0091	7.0945	7.06593
ASHGA5P025951	0.00445424	2.10337	up	noncoding	NR_047587	TMEM218	RefSeq	3651	chr11	-	124964265	124981659		GGAATCTGAGGTTCTCTGTCATTTTTTTATTCTTCGGTGCTGTGATCATCACATCAGTTC	exon sense-overlapping	NM_001080546	TMEM218	transmembrane protein 218 isoform 2	-	124964265	124981604	807.749	469.621	9.983	8.9103	853.962	802.603	776.876	797.553	615.663	570.515	343.794	348.513	10.0707	9.88298	9.91441	10.0639	9.34867	9.29327	8.51685	8.4824
ASHGA5P025951	0.00445424	2.10337	up	noncoding	NR_047587	TMEM218	RefSeq	3651	chr11	-	124964265	124981659		GGAATCTGAGGTTCTCTGTCATTTTTTTATTCTTCGGTGCTGTGATCATCACATCAGTTC	exon sense-overlapping	NM_001258238	TMEM218	transmembrane protein 218 isoform 2	-	124964265	124981659	807.749	469.621	9.983	8.9103	853.962	802.603	776.876	797.553	615.663	570.515	343.794	348.513	10.0707	9.88298	9.91441	10.0639	9.34867	9.29327	8.51685	8.4824
ASHGA5P025951	0.00445424	2.10337	up	noncoding	NR_047587	TMEM218	RefSeq	3651	chr11	-	124964265	124981659		GGAATCTGAGGTTCTCTGTCATTTTTTTATTCTTCGGTGCTGTGATCATCACATCAGTTC	exon sense-overlapping	NM_001258239	TMEM218	transmembrane protein 218 isoform 1	-	124964265	124981659	807.749	469.621	9.983	8.9103	853.962	802.603	776.876	797.553	615.663	570.515	343.794	348.513	10.0707	9.88298	9.91441	10.0639	9.34867	9.29327	8.51685	8.4824
ASHGA5P025951	0.00445424	2.10337	up	noncoding	NR_047587	TMEM218	RefSeq	3651	chr11	-	124964265	124981659		GGAATCTGAGGTTCTCTGTCATTTTTTTATTCTTCGGTGCTGTGATCATCACATCAGTTC	exon sense-overlapping	NM_001258240	TMEM218	transmembrane protein 218 isoform 2	-	124964265	124981659	807.749	469.621	9.983	8.9103	853.962	802.603	776.876	797.553	615.663	570.515	343.794	348.513	10.0707	9.88298	9.91441	10.0639	9.34867	9.29327	8.51685	8.4824
ASHGA5P025951	0.00445424	2.10337	up	noncoding	NR_047587	TMEM218	RefSeq	3651	chr11	-	124964265	124981659		GGAATCTGAGGTTCTCTGTCATTTTTTTATTCTTCGGTGCTGTGATCATCACATCAGTTC	exon sense-overlapping	NM_001258241	TMEM218	transmembrane protein 218 isoform 2	-	124964265	124981659	807.749	469.621	9.983	8.9103	853.962	802.603	776.876	797.553	615.663	570.515	343.794	348.513	10.0707	9.88298	9.91441	10.0639	9.34867	9.29327	8.51685	8.4824
ASHGA5P025951	0.00445424	2.10337	up	noncoding	NR_047587	TMEM218	RefSeq	3651	chr11	-	124964265	124981659		GGAATCTGAGGTTCTCTGTCATTTTTTTATTCTTCGGTGCTGTGATCATCACATCAGTTC	exon sense-overlapping	NM_001258242	TMEM218	transmembrane protein 218 isoform 1	-	124964265	124981604	807.749	469.621	9.983	8.9103	853.962	802.603	776.876	797.553	615.663	570.515	343.794	348.513	10.0707	9.88298	9.91441	10.0639	9.34867	9.29327	8.51685	8.4824
ASHGA5P025951	0.00445424	2.10337	up	noncoding	NR_047587	TMEM218	RefSeq	3651	chr11	-	124964265	124981659		GGAATCTGAGGTTCTCTGTCATTTTTTTATTCTTCGGTGCTGTGATCATCACATCAGTTC	exon sense-overlapping	NM_001258243	TMEM218	transmembrane protein 218 isoform 1	-	124964265	124981604	807.749	469.621	9.983	8.9103	853.962	802.603	776.876	797.553	615.663	570.515	343.794	348.513	10.0707	9.88298	9.91441	10.0639	9.34867	9.29327	8.51685	8.4824
ASHGA5P025951	0.00445424	2.10337	up	noncoding	NR_047587	TMEM218	RefSeq	3651	chr11	-	124964265	124981659		GGAATCTGAGGTTCTCTGTCATTTTTTTATTCTTCGGTGCTGTGATCATCACATCAGTTC	exon sense-overlapping	NM_001258244	TMEM218	transmembrane protein 218 isoform 2	-	124964265	124981604	807.749	469.621	9.983	8.9103	853.962	802.603	776.876	797.553	615.663	570.515	343.794	348.513	10.0707	9.88298	9.91441	10.0639	9.34867	9.29327	8.51685	8.4824
ASHGA5P025951	0.00445424	2.10337	up	noncoding	NR_047587	TMEM218	RefSeq	3651	chr11	-	124964265	124981659		GGAATCTGAGGTTCTCTGTCATTTTTTTATTCTTCGGTGCTGTGATCATCACATCAGTTC	exon sense-overlapping	NM_001258245	TMEM218	transmembrane protein 218 isoform 2	-	124964265	124981604	807.749	469.621	9.983	8.9103	853.962	802.603	776.876	797.553	615.663	570.515	343.794	348.513	10.0707	9.88298	9.91441	10.0639	9.34867	9.29327	8.51685	8.4824
ASHGA5P025951	0.00445424	2.10337	up	noncoding	NR_047587	TMEM218	RefSeq	3651	chr11	-	124964265	124981659		GGAATCTGAGGTTCTCTGTCATTTTTTTATTCTTCGGTGCTGTGATCATCACATCAGTTC	exon sense-overlapping	NM_001258246	TMEM218	transmembrane protein 218 isoform 1	-	124964265	124981604	807.749	469.621	9.983	8.9103	853.962	802.603	776.876	797.553	615.663	570.515	343.794	348.513	10.0707	9.88298	9.91441	10.0639	9.34867	9.29327	8.51685	8.4824
ASHGA5P025951	0.00445424	2.10337	up	noncoding	NR_047587	TMEM218	RefSeq	3651	chr11	-	124964265	124981659		GGAATCTGAGGTTCTCTGTCATTTTTTTATTCTTCGGTGCTGTGATCATCACATCAGTTC	exon sense-overlapping	NM_001258247	TMEM218	transmembrane protein 218 isoform 2	-	124964265	124981604	807.749	469.621	9.983	8.9103	853.962	802.603	776.876	797.553	615.663	570.515	343.794	348.513	10.0707	9.88298	9.91441	10.0639	9.34867	9.29327	8.51685	8.4824
ASHGA5P042341	0.000463205	6.38556	up	noncoding	ENST00000494367	HLA-J	pseudogene	1087	chr6	+	29974382	29977316		TCAGATTACCCAGCGCAAGTATGAGGCGGCCAATGTGGCTGAGCAAAGGAGAGCCTACCT								363.593	67.9433	8.71552	6.04071	197.038	544.173	520.056	193.104	63.1579	61.227	73.1419	74.2466	8.03179	9.35869	9.38184	8.08977	5.88859	5.88657	6.21153	6.17615
ASHGA5P042197	0.00703715	2.3954	up	noncoding	uc003qxa.1	AK128656	UCSC_knowngene	2322	chr6	-	170060912	170063234		CCTTTAAACTTGACGGATGCATTTAAGTTCACTTCTTAGATTCTCAATAATTCTGTCCCT	exon sense-overlapping	NM_001202550	WDR27	WD repeat-containing protein 27 isoform 2	-	169857302	170102159	21.4429	14.0261	4.93722	3.67696	22.0675	21.882	17.5135	24.3085	16.2904	21.0119	8.91521	9.88701	4.92545	4.92234	4.7108	5.1903	3.97549	4.37304	3.15503	3.20427
ASHGA5P042197	0.00703715	2.3954	up	noncoding	uc003qxa.1	AK128656	UCSC_knowngene	2322	chr6	-	170060912	170063234		CCTTTAAACTTGACGGATGCATTTAAGTTCACTTCTTAGATTCTCAATAATTCTGTCCCT	exon sense-overlapping	NM_182552	WDR27	WD repeat-containing protein 27 isoform 1	-	169857302	170102159	21.4429	14.0261	4.93722	3.67696	22.0675	21.882	17.5135	24.3085	16.2904	21.0119	8.91521	9.88701	4.92545	4.92234	4.7108	5.1903	3.97549	4.37304	3.15503	3.20427
ASHGA5P039081	0.00235622	2.14779	up	noncoding	ENST00000496491	TM4SF1-AS1	GENCODE	754	chr3	+	149095564	149104370		ATTTGAGAAGGCTGTTGGGAAAACTACAGAGCAAACTTCTTTACTCTGCCTACAGCAAGC	natural antisense	NM_014220	TM4SF1	transmembrane 4 L6 family member 1	-	149086804	149095568	87.4884	56.998	6.88412	5.78127	70.0675	113.405	102.146	64.3353	49.514	52.6275	63.6869	62.1635	6.56716	7.24581	7.17772	6.54578	5.53217	5.6714	6.00561	5.91588
ASHGA5P014191	0.00120651	3.12595	up	noncoding	ENST00000578492	RP13-104F24.2	GENCODE	2732	chr17	-	62745780	62777744	ENST00000400873	GACATACCAGCTTTCTCCCTTTGTCTCATAACCATGTCCACCAATGAGAATGCTAATACA	intergenic							2135.95	769.422	11.3107	9.66638	2399.57	1975.5	1846.07	2322.66	576.765	544.106	976.624	980.192	11.5273	11.0758	11.0679	11.5717	9.24624	9.22002	10.128	10.0713
ASHGA5P035146	0.0265107	8.73766	up	noncoding	ENST00000430694	IGKJ5	GENCODE	1209	chr2	-	89156708	89165653		TATATAGAGAGAAAGAACCACAAACTTGAAGATGGATATCAGCTACAGACTTTCCTGAGT	intergenic							108.219	12.9158	6.46965	3.3424	23.1566	206.09	184.884	18.7445	5	5	20.3769	21.2865	4.99818	8.06531	7.99908	4.81603	2.3466	2.35174	4.33919	4.33208
ASHGA5P039278	0.00127741	3.31867	up	noncoding	uc021xjv.1	BC040733	UCSC_knowngene	1061	chr3	+	197371037	197373038		GCAATCTACTTATGTCCAAGGTGAAACAGAAACACACCATTTGAAATCACGTTTAAAAAC	intergenic							25.6348	11.939	5.19017	3.45957	23.5752	26.818	30.561	21.5849	16.4551	14.8158	6.84859	9.63638	5.0243	5.21873	5.49507	5.02258	3.98978	3.87321	2.80742	3.16786
ASHGA5P042871	8.07613e-08	2.59239	up	noncoding	uc003skl.1	AK127339	UCSC_knowngene	4817	chr7	-	1488970	1493787		CCCTGCTCAGCACGGGGACAATTTGAACTTAAGCTTTAACTTAATTAAAATGAACTAAAA	exon sense-overlapping	NM_182924	MICALL2	MICAL-like protein 2 isoform 1	-	1473994	1499109	763.995	354.841	9.90438	8.5301	795.556	772.298	748.613	739.512	360.914	369.304	337.204	351.941	9.97146	9.82467	9.87031	9.95109	8.52102	8.61417	8.48834	8.49686
ASHGA5P025727	2.75599e-07	2.82058	up	noncoding	NR_028398	TSNAX-DISC1	RefSeq	3048	chr1	+	231664398	231954990		GCCTTTAAATGACTACAGGAATATGTGGAAGCTGTCTCTTTTCAACACTTCATCAAAACA	exon sense-overlapping	NM_001012957	DISC1	disrupted in schizophrenia 1 protein isoform Lv	+	231762560	232177019	774.419	327.068	9.90227	8.40628	709.147	904.774	805.309	678.444	320.311	319.183	331.101	337.677	9.79783	10.0249	9.95745	9.82892	8.33739	8.39152	8.4632	8.433
ASHGA5P025727	2.75599e-07	2.82058	up	noncoding	NR_028398	TSNAX-DISC1	RefSeq	3048	chr1	+	231664398	231954990		GCCTTTAAATGACTACAGGAATATGTGGAAGCTGTCTCTTTTCAACACTTCATCAAAACA	exon sense-overlapping	NM_001012958	DISC1	disrupted in schizophrenia 1 protein isoform Es	+	231762560	231859820	774.419	327.068	9.90227	8.40628	709.147	904.774	805.309	678.444	320.311	319.183	331.101	337.677	9.79783	10.0249	9.95745	9.82892	8.33739	8.39152	8.4632	8.433
ASHGA5P025727	2.75599e-07	2.82058	up	noncoding	NR_028398	TSNAX-DISC1	RefSeq	3048	chr1	+	231664398	231954990		GCCTTTAAATGACTACAGGAATATGTGGAAGCTGTCTCTTTTCAACACTTCATCAAAACA	exon sense-overlapping	NM_001012959	DISC1	disrupted in schizophrenia 1 protein isoform S	+	231762560	232002452	774.419	327.068	9.90227	8.40628	709.147	904.774	805.309	678.444	320.311	319.183	331.101	337.677	9.79783	10.0249	9.95745	9.82892	8.33739	8.39152	8.4632	8.433
ASHGA5P025727	2.75599e-07	2.82058	up	noncoding	NR_028398	TSNAX-DISC1	RefSeq	3048	chr1	+	231664398	231954990		GCCTTTAAATGACTACAGGAATATGTGGAAGCTGTCTCTTTTCAACACTTCATCAAAACA	exon sense-overlapping	NM_001164537	DISC1	disrupted in schizophrenia 1 protein isoform a	+	231762560	232177019	774.419	327.068	9.90227	8.40628	709.147	904.774	805.309	678.444	320.311	319.183	331.101	337.677	9.79783	10.0249	9.95745	9.82892	8.33739	8.39152	8.4632	8.433
ASHGA5P025727	2.75599e-07	2.82058	up	noncoding	NR_028398	TSNAX-DISC1	RefSeq	3048	chr1	+	231664398	231954990		GCCTTTAAATGACTACAGGAATATGTGGAAGCTGTCTCTTTTCAACACTTCATCAAAACA	exon sense-overlapping	NM_001164538	DISC1	disrupted in schizophrenia 1 protein isoform b	+	231762560	232145400	774.419	327.068	9.90227	8.40628	709.147	904.774	805.309	678.444	320.311	319.183	331.101	337.677	9.79783	10.0249	9.95745	9.82892	8.33739	8.39152	8.4632	8.433
ASHGA5P025727	2.75599e-07	2.82058	up	noncoding	NR_028398	TSNAX-DISC1	RefSeq	3048	chr1	+	231664398	231954990		GCCTTTAAATGACTACAGGAATATGTGGAAGCTGTCTCTTTTCAACACTTCATCAAAACA	exon sense-overlapping	NM_001164539	DISC1	disrupted in schizophrenia 1 protein isoform c	+	231762560	231991125	774.419	327.068	9.90227	8.40628	709.147	904.774	805.309	678.444	320.311	319.183	331.101	337.677	9.79783	10.0249	9.95745	9.82892	8.33739	8.39152	8.4632	8.433
ASHGA5P025727	2.75599e-07	2.82058	up	noncoding	NR_028398	TSNAX-DISC1	RefSeq	3048	chr1	+	231664398	231954990		GCCTTTAAATGACTACAGGAATATGTGGAAGCTGTCTCTTTTCAACACTTCATCAAAACA	exon sense-overlapping	NM_001164540	DISC1	disrupted in schizophrenia 1 protein isoform d	+	231762560	232177019	774.419	327.068	9.90227	8.40628	709.147	904.774	805.309	678.444	320.311	319.183	331.101	337.677	9.79783	10.0249	9.95745	9.82892	8.33739	8.39152	8.4632	8.433
ASHGA5P025727	2.75599e-07	2.82058	up	noncoding	NR_028398	TSNAX-DISC1	RefSeq	3048	chr1	+	231664398	231954990		GCCTTTAAATGACTACAGGAATATGTGGAAGCTGTCTCTTTTCAACACTTCATCAAAACA	exon sense-overlapping	NM_001164541	DISC1	disrupted in schizophrenia 1 protein isoform e	+	231762560	232145400	774.419	327.068	9.90227	8.40628	709.147	904.774	805.309	678.444	320.311	319.183	331.101	337.677	9.79783	10.0249	9.95745	9.82892	8.33739	8.39152	8.4632	8.433
ASHGA5P025727	2.75599e-07	2.82058	up	noncoding	NR_028398	TSNAX-DISC1	RefSeq	3048	chr1	+	231664398	231954990		GCCTTTAAATGACTACAGGAATATGTGGAAGCTGTCTCTTTTCAACACTTCATCAAAACA	exon sense-overlapping	NM_001164542	DISC1	disrupted in schizophrenia 1 protein isoform f	+	231762560	232095249	774.419	327.068	9.90227	8.40628	709.147	904.774	805.309	678.444	320.311	319.183	331.101	337.677	9.79783	10.0249	9.95745	9.82892	8.33739	8.39152	8.4632	8.433
ASHGA5P025727	2.75599e-07	2.82058	up	noncoding	NR_028398	TSNAX-DISC1	RefSeq	3048	chr1	+	231664398	231954990		GCCTTTAAATGACTACAGGAATATGTGGAAGCTGTCTCTTTTCAACACTTCATCAAAACA	exon sense-overlapping	NM_001164544	DISC1	disrupted in schizophrenia 1 protein isoform g	+	231762560	231954990	774.419	327.068	9.90227	8.40628	709.147	904.774	805.309	678.444	320.311	319.183	331.101	337.677	9.79783	10.0249	9.95745	9.82892	8.33739	8.39152	8.4632	8.433
ASHGA5P025727	2.75599e-07	2.82058	up	noncoding	NR_028398	TSNAX-DISC1	RefSeq	3048	chr1	+	231664398	231954990		GCCTTTAAATGACTACAGGAATATGTGGAAGCTGTCTCTTTTCAACACTTCATCAAAACA	exon sense-overlapping	NM_001164545	DISC1	disrupted in schizophrenia 1 protein isoform h	+	231762560	231954990	774.419	327.068	9.90227	8.40628	709.147	904.774	805.309	678.444	320.311	319.183	331.101	337.677	9.79783	10.0249	9.95745	9.82892	8.33739	8.39152	8.4632	8.433
ASHGA5P025727	2.75599e-07	2.82058	up	noncoding	NR_028398	TSNAX-DISC1	RefSeq	3048	chr1	+	231664398	231954990		GCCTTTAAATGACTACAGGAATATGTGGAAGCTGTCTCTTTTCAACACTTCATCAAAACA	exon sense-overlapping	NM_001164546	DISC1	disrupted in schizophrenia 1 protein isoform i	+	231762560	232095249	774.419	327.068	9.90227	8.40628	709.147	904.774	805.309	678.444	320.311	319.183	331.101	337.677	9.79783	10.0249	9.95745	9.82892	8.33739	8.39152	8.4632	8.433
ASHGA5P025727	2.75599e-07	2.82058	up	noncoding	NR_028398	TSNAX-DISC1	RefSeq	3048	chr1	+	231664398	231954990		GCCTTTAAATGACTACAGGAATATGTGGAAGCTGTCTCTTTTCAACACTTCATCAAAACA	exon sense-overlapping	NM_001164547	DISC1	disrupted in schizophrenia 1 protein isoform i	+	231762560	232145400	774.419	327.068	9.90227	8.40628	709.147	904.774	805.309	678.444	320.311	319.183	331.101	337.677	9.79783	10.0249	9.95745	9.82892	8.33739	8.39152	8.4632	8.433
ASHGA5P025727	2.75599e-07	2.82058	up	noncoding	NR_028398	TSNAX-DISC1	RefSeq	3048	chr1	+	231664398	231954990		GCCTTTAAATGACTACAGGAATATGTGGAAGCTGTCTCTTTTCAACACTTCATCAAAACA	exon sense-overlapping	NM_001164548	DISC1	disrupted in schizophrenia 1 protein isoform k	+	231762560	231954990	774.419	327.068	9.90227	8.40628	709.147	904.774	805.309	678.444	320.311	319.183	331.101	337.677	9.79783	10.0249	9.95745	9.82892	8.33739	8.39152	8.4632	8.433
ASHGA5P025727	2.75599e-07	2.82058	up	noncoding	NR_028398	TSNAX-DISC1	RefSeq	3048	chr1	+	231664398	231954990		GCCTTTAAATGACTACAGGAATATGTGGAAGCTGTCTCTTTTCAACACTTCATCAAAACA	exon sense-overlapping	NM_001164549	DISC1	disrupted in schizophrenia 1 protein isoform l	+	231762560	231907408	774.419	327.068	9.90227	8.40628	709.147	904.774	805.309	678.444	320.311	319.183	331.101	337.677	9.79783	10.0249	9.95745	9.82892	8.33739	8.39152	8.4632	8.433
ASHGA5P025727	2.75599e-07	2.82058	up	noncoding	NR_028398	TSNAX-DISC1	RefSeq	3048	chr1	+	231664398	231954990		GCCTTTAAATGACTACAGGAATATGTGGAAGCTGTCTCTTTTCAACACTTCATCAAAACA	exon sense-overlapping	NM_001164550	DISC1	disrupted in schizophrenia 1 protein isoform m	+	231762560	231859820	774.419	327.068	9.90227	8.40628	709.147	904.774	805.309	678.444	320.311	319.183	331.101	337.677	9.79783	10.0249	9.95745	9.82892	8.33739	8.39152	8.4632	8.433
ASHGA5P025727	2.75599e-07	2.82058	up	noncoding	NR_028398	TSNAX-DISC1	RefSeq	3048	chr1	+	231664398	231954990		GCCTTTAAATGACTACAGGAATATGTGGAAGCTGTCTCTTTTCAACACTTCATCAAAACA	exon sense-overlapping	NM_001164551	DISC1	disrupted in schizophrenia 1 protein isoform n	+	231762560	231886365	774.419	327.068	9.90227	8.40628	709.147	904.774	805.309	678.444	320.311	319.183	331.101	337.677	9.79783	10.0249	9.95745	9.82892	8.33739	8.39152	8.4632	8.433
ASHGA5P025727	2.75599e-07	2.82058	up	noncoding	NR_028398	TSNAX-DISC1	RefSeq	3048	chr1	+	231664398	231954990		GCCTTTAAATGACTACAGGAATATGTGGAAGCTGTCTCTTTTCAACACTTCATCAAAACA	exon sense-overlapping	NM_001164552	DISC1	disrupted in schizophrenia 1 protein isoform o	+	231762560	231859820	774.419	327.068	9.90227	8.40628	709.147	904.774	805.309	678.444	320.311	319.183	331.101	337.677	9.79783	10.0249	9.95745	9.82892	8.33739	8.39152	8.4632	8.433
ASHGA5P025727	2.75599e-07	2.82058	up	noncoding	NR_028398	TSNAX-DISC1	RefSeq	3048	chr1	+	231664398	231954990		GCCTTTAAATGACTACAGGAATATGTGGAAGCTGTCTCTTTTCAACACTTCATCAAAACA	exon sense-overlapping	NM_001164553	DISC1	disrupted in schizophrenia 1 protein isoform p	+	231762560	231859820	774.419	327.068	9.90227	8.40628	709.147	904.774	805.309	678.444	320.311	319.183	331.101	337.677	9.79783	10.0249	9.95745	9.82892	8.33739	8.39152	8.4632	8.433
ASHGA5P025727	2.75599e-07	2.82058	up	noncoding	NR_028398	TSNAX-DISC1	RefSeq	3048	chr1	+	231664398	231954990		GCCTTTAAATGACTACAGGAATATGTGGAAGCTGTCTCTTTTCAACACTTCATCAAAACA	exon sense-overlapping	NM_001164554	DISC1	disrupted in schizophrenia 1 protein isoform q	+	231762560	231838307	774.419	327.068	9.90227	8.40628	709.147	904.774	805.309	678.444	320.311	319.183	331.101	337.677	9.79783	10.0249	9.95745	9.82892	8.33739	8.39152	8.4632	8.433
ASHGA5P025727	2.75599e-07	2.82058	up	noncoding	NR_028398	TSNAX-DISC1	RefSeq	3048	chr1	+	231664398	231954990		GCCTTTAAATGACTACAGGAATATGTGGAAGCTGTCTCTTTTCAACACTTCATCAAAACA	exon sense-overlapping	NM_001164555	DISC1	disrupted in schizophrenia 1 protein isoform r	+	231762560	231886365	774.419	327.068	9.90227	8.40628	709.147	904.774	805.309	678.444	320.311	319.183	331.101	337.677	9.79783	10.0249	9.95745	9.82892	8.33739	8.39152	8.4632	8.433
ASHGA5P025727	2.75599e-07	2.82058	up	noncoding	NR_028398	TSNAX-DISC1	RefSeq	3048	chr1	+	231664398	231954990		GCCTTTAAATGACTACAGGAATATGTGGAAGCTGTCTCTTTTCAACACTTCATCAAAACA	exon sense-overlapping	NM_001164556	DISC1	disrupted in schizophrenia 1 protein isoform t	+	231762560	231954990	774.419	327.068	9.90227	8.40628	709.147	904.774	805.309	678.444	320.311	319.183	331.101	337.677	9.79783	10.0249	9.95745	9.82892	8.33739	8.39152	8.4632	8.433
ASHGA5P025727	2.75599e-07	2.82058	up	noncoding	NR_028398	TSNAX-DISC1	RefSeq	3048	chr1	+	231664398	231954990		GCCTTTAAATGACTACAGGAATATGTGGAAGCTGTCTCTTTTCAACACTTCATCAAAACA	exon sense-overlapping	NM_005999	TSNAX	translin-associated protein X	+	231664398	231702269	774.419	327.068	9.90227	8.40628	709.147	904.774	805.309	678.444	320.311	319.183	331.101	337.677	9.79783	10.0249	9.95745	9.82892	8.33739	8.39152	8.4632	8.433
ASHGA5P025727	2.75599e-07	2.82058	up	noncoding	NR_028398	TSNAX-DISC1	RefSeq	3048	chr1	+	231664398	231954990		GCCTTTAAATGACTACAGGAATATGTGGAAGCTGTCTCTTTTCAACACTTCATCAAAACA	exon sense-overlapping	NM_018662	DISC1	disrupted in schizophrenia 1 protein isoform L	+	231762560	232177019	774.419	327.068	9.90227	8.40628	709.147	904.774	805.309	678.444	320.311	319.183	331.101	337.677	9.79783	10.0249	9.95745	9.82892	8.33739	8.39152	8.4632	8.433
ASHGA5P044734	0.00841322	2.50187	up	noncoding	uc022atk.1	DQ595103	UCSC_knowngene	1974	chr8	+	28918209	28920183		CAAACACTGGGTATTCATATTTGACACATGGGCAAACTTGCCAGTGGAATGGAATTGTGA	intergenic							45.2568	28.5674	6.00521	4.6822	46.3633	50.5445	40.0206	44.0987	22.5301	14.6542	33.4478	43.6375	5.99704	6.12049	5.87932	6.02398	4.42531	3.8577	5.05936	5.38643
ASHGA5P031845	0.0165083	2.0442	up	noncoding	ENST00000569274	RP11-63M22.2	GENCODE	1790	chr16	+	66754799	66765688		ATTGGTCACTATACCACAATTATCATTCTACAGTCAGTTTACTGTCATTACCTAGACAAC	natural antisense	NM_006141	DYNC1LI2	cytoplasmic dynein 1 light intermediate chain 2	-	66754798	66785525	121.643	81.3703	7.31986	6.28832	166.487	87.6444	80.3876	152.052	66.2353	68.6826	89.972	100.591	7.79851	6.87934	6.84093	7.76068	5.95561	6.05732	6.5145	6.62587
ASHGA5P019434	0.00231174	7.25989	up	noncoding	ENST00000484076	RP11-18H7.1	GENCODE	969	chr3	+	119813741	119855630		ACAGAACAAAGTGAGTGGAGGACACTTCAATCTAAAGTGATCTTAAAGGAGGAGTAGTAG	bidirectional	NM_001146156	GSK3B	glycogen synthase kinase-3 beta isoform 2	-	119540801	119813264	109.085	21.49	7.07568	4.21573	156.935	58.8635	59.2878	161.254	31.08	30.2637	13.8296	10.7867	7.71382	6.32807	6.42011	7.8407	4.87967	4.87692	3.77344	3.33288
ASHGA5P019434	0.00231174	7.25989	up	noncoding	ENST00000484076	RP11-18H7.1	GENCODE	969	chr3	+	119813741	119855630		ACAGAACAAAGTGAGTGGAGGACACTTCAATCTAAAGTGATCTTAAAGGAGGAGTAGTAG	bidirectional	NM_002093	GSK3B	glycogen synthase kinase-3 beta isoform 1	-	119540801	119813264	109.085	21.49	7.07568	4.21573	156.935	58.8635	59.2878	161.254	31.08	30.2637	13.8296	10.7867	7.71382	6.32807	6.42011	7.8407	4.87967	4.87692	3.77344	3.33288
ASHGA5P019175	5.36147e-05	3.62587	up	noncoding	ENST00000494540	HSD17B7P2	GENCODE	1401	chr10	+	38645307	38667433	ENST00000471365	TTAAGCAAAGTTGCAGGTTTCAGAGATTAGACCGTATATATCTAAATGCTGGGATCATGC	intergenic							116.385	45.0358	7.29721	5.43888	92.4172	142.425	136.916	93.7829	46.7139	37.7245	45.148	50.557	6.9602	7.56186	7.58643	7.08035	5.45404	5.19923	5.49557	5.6067
ASHGA5P017124	0.0408544	2.08483	up	noncoding	ENST00000437864	RP11-244N9.4	GENCODE	285	chr9	-	100396796	100398333		CAACTCCAAGAAAGTTATGGATTACCTCTAAGTGAGAAAAAGGAAGCATTAGAACAACAA	intronic antisense	NM_002486	NCBP1	nuclear cap-binding protein subunit 1	+	100395704	100436029	21.0911	16.31	4.90599	3.84606	26.698	20.9143	16.7958	19.9564	9.16595	8.71852	21.8753	25.4804	5.20911	4.85544	4.65262	4.90681	3.18461	3.15542	4.44303	4.60118
ASHGA5P023160	0.00458143	2.18854	up	noncoding	NR_030697	TRAPPC1	RefSeq	706	chr17	-	7833662	7835317	NR_030684	CAAGGAGGAGGAAGGATGGCTTCCTGGCCTTCCAAACTAGCCGTTACAAACTCCATTACT	exon sense-overlapping	NM_001166621	TRAPPC1	trafficking protein particle complex subunit 1	-	7833662	7835317	1793.08	889.534	11.0313	9.90129	1460.03	2221.41	2122.55	1368.32	668.189	671.91	1114.7	1103.33	10.8198	11.2346	11.2534	10.8173	9.47981	9.54458	10.3321	10.2487
ASHGA5P023160	0.00458143	2.18854	up	noncoding	NR_030697	TRAPPC1	RefSeq	706	chr17	-	7833662	7835317	NR_030684	CAAGGAGGAGGAAGGATGGCTTCCTGGCCTTCCAAACTAGCCGTTACAAACTCCATTACT	exon sense-overlapping	NM_021210	TRAPPC1	trafficking protein particle complex subunit 1	-	7833662	7835267	1793.08	889.534	11.0313	9.90129	1460.03	2221.41	2122.55	1368.32	668.189	671.91	1114.7	1103.33	10.8198	11.2346	11.2534	10.8173	9.47981	9.54458	10.3321	10.2487
ASHGA5P034588	0.013217	3.34125	up	noncoding	NR_036504	LOC728752	RefSeq	1414	chr19	+	36980528	36981942		ATGGCCAGTATTTGACTGCTTTTGACCTATAAAGGTATTGTATACACAGTCATGCATAGT	bidirectional	NM_001145343	ZNF566	zinc finger protein 566 isoform 2	-	36936020	36980463	103.647	38.9233	6.94346	5.20308	160.386	47.4431	50.6542	156.106	47.4456	45.023	30.0477	33.1768	7.74315	6.0304	6.20593	7.79439	5.47422	5.44573	4.90294	4.98941
ASHGA5P034588	0.013217	3.34125	up	noncoding	NR_036504	LOC728752	RefSeq	1414	chr19	+	36980528	36981942		ATGGCCAGTATTTGACTGCTTTTGACCTATAAAGGTATTGTATACACAGTCATGCATAGT	bidirectional	NM_001145344	ZNF566	zinc finger protein 566 isoform 1	-	36936020	36980463	103.647	38.9233	6.94346	5.20308	160.386	47.4431	50.6542	156.106	47.4456	45.023	30.0477	33.1768	7.74315	6.0304	6.20593	7.79439	5.47422	5.44573	4.90294	4.98941
ASHGA5P034588	0.013217	3.34125	up	noncoding	NR_036504	LOC728752	RefSeq	1414	chr19	+	36980528	36981942		ATGGCCAGTATTTGACTGCTTTTGACCTATAAAGGTATTGTATACACAGTCATGCATAGT	bidirectional	NM_001145345	ZNF566	zinc finger protein 566 isoform 1	-	36936020	36980463	103.647	38.9233	6.94346	5.20308	160.386	47.4431	50.6542	156.106	47.4456	45.023	30.0477	33.1768	7.74315	6.0304	6.20593	7.79439	5.47422	5.44573	4.90294	4.98941
ASHGA5P034588	0.013217	3.34125	up	noncoding	NR_036504	LOC728752	RefSeq	1414	chr19	+	36980528	36981942		ATGGCCAGTATTTGACTGCTTTTGACCTATAAAGGTATTGTATACACAGTCATGCATAGT	bidirectional	NM_032838	ZNF566	zinc finger protein 566 isoform 1	-	36936020	36980337	103.647	38.9233	6.94346	5.20308	160.386	47.4431	50.6542	156.106	47.4456	45.023	30.0477	33.1768	7.74315	6.0304	6.20593	7.79439	5.47422	5.44573	4.90294	4.98941
ASHGA5P053026	4.32332e-05	2.43974	up	noncoding	ENST00000584108	AC005154.6	GENCODE	456	chr7	-	30604128	30608618		TTTCTGCTCTGTGAGTTTGTGAACTTGTGATAGGGAGACAGGAGTCCTAGGAAGGAAATG	intergenic							20.2527	12.26	4.86017	3.57345	21.8749	20.9411	17.3035	20.8912	11.3021	10.1595	14.6206	12.9576	4.91189	4.85768	4.69379	4.97733	3.47512	3.36033	3.85503	3.60329
ASHGA5P016688	0.0300246	3.3989	up	noncoding	ENST00000432988	CBR3-AS1	GENCODE	4651	chr21	-	37513704	37523008		CTGCTACTTTAATGAGATGCAAAGAAAGCTTGCAGAGCTAAGGAAATAGAGGATAAAGCA	natural antisense	NM_001236	CBR3	carbonyl reductase [NADPH] 3	+	37507262	37518860	258.118	88.4272	8.12774	6.36267	421.42	109.435	100.104	401.515	64.4177	58.2333	112.447	118.611	9.07734	7.19063	7.14782	9.09517	5.91653	5.81283	6.85107	6.87026
ASHGA5P048646	0.00150734	3.0529	up	noncoding	ENST00000568525	RP11-532F12.5	GENCODE	470	chr15	-	41130536	41136498		GAGAAGCTGGGTGAAGCCATCTTGCATCTTTAGCCCCAGTCAAGTTACCTCAGCAAAGAC	natural antisense	NM_003710	SPINT1	kunitz-type protease inhibitor 1 isoform 2 precursor	+	41136245	41149853	4552.03	1519.63	12.3113	10.7011	3407.29	6010.02	5630.36	3160.45	1970.62	1921.24	1065.26	1121.41	12.0476	12.5801	12.5782	12.0393	11.1184	11.1436	10.2644	10.2781
ASHGA5P048646	0.00150734	3.0529	up	noncoding	ENST00000568525	RP11-532F12.5	GENCODE	470	chr15	-	41130536	41136498		GAGAAGCTGGGTGAAGCCATCTTGCATCTTTAGCCCCAGTCAAGTTACCTCAGCAAAGAC	natural antisense	NM_181642	SPINT1	kunitz-type protease inhibitor 1 isoform 1 precursor	+	41136245	41149853	4552.03	1519.63	12.3113	10.7011	3407.29	6010.02	5630.36	3160.45	1970.62	1921.24	1065.26	1121.41	12.0476	12.5801	12.5782	12.0393	11.1184	11.1436	10.2644	10.2781
ASHGA5P049224	0.014339	2.43529	up	noncoding	ENST00000558031	CRNDE	GENCODE	464	chr16	-	54952965	54957691		TTTTTCTTTTTAAGAGTCTGCAATTCATAATGGAGCTACTGTACTGGCTATTGGAAGGAG	intergenic							1972.43	770.698	11.0066	9.72252	1067.46	3000.02	2812.73	1009.51	717.169	688.398	831.684	845.539	10.3636	11.6488	11.64	10.374	9.58866	9.58275	9.87593	9.84276
ASHGA5P056587	1.19147e-06	2.0977	up	noncoding	TCONS_00006376	XLOC_002995	LincRNAs identified by Cabili et al	371	chr3	+	195365629	195366726		TTGAATTGCCCTGGGAGATTTCCTCAGCTTGTACTGGAGGATGAAGCCCCACCCGCCCTT	intron sense-overlapping	ENST00000381954	MUC20	mucin 20, cell surface associated [Source:HGNC Symbol;Acc:23282]	+	195343315	195460421	233.882	150.614	8.29027	7.22146	250.682	228.08	215.132	241.634	161.492	151.618	144.77	144.578	8.35869	8.20122	8.20467	8.39652	7.26565	7.22904	7.22395	7.16721
ASHGA5P039120	0.00207596	6.06112	up	noncoding	ENST00000480817	RP11-555M1.3	GENCODE	320	chr3	+	156881240	156886922		ACCAGTGAAAATTGCAGGTGAAGAGAAGAAATGCGTATTTATTCCTCCACTGGGAAAAAA	intergenic							95.7551	21.9945	6.9035	4.30392	138.1	53.563	52.7092	138.648	30.6329	28.8959	15.7101	12.7389	7.53386	6.19798	6.26126	7.62092	4.85867	4.81662	3.96024	3.58015
ASHGA5P045245	0.00441883	10.8218	up	noncoding	ENST00000452477	RP11-292F9.2	GENCODE	528	chr9	-	46359241	46380257		GTCAGCACTTTGCCGAAAACCTCAAATAAAGACTTTTTTAAAAATGTGCGATGGAAAACT	intergenic							732.116	83.8236	9.55657	6.1207	1209.64	298.089	282.922	1137.81	41.4089	36.5819	124.136	133.167	10.5496	8.55765	8.56734	10.5516	5.28205	5.15554	6.99979	7.04543
ASHGA5P020348	0.0378841	2.08313	up	noncoding	ENST00000511998	H1FX-AS1	GENCODE	917	chr3	+	129034234	129037154		CACGGACATGGGAAATGATGGCGGGAACACAGCAAAGGAGACCATGTCCTGGAGAGGGTC	natural antisense	NM_006026	H1FX	histone H1x	-	129033613	129035120	16.7431	11.7694	4.50796	3.44921	21.5774	16.7043	8.14577	20.5449	15.1313	15.3279	7.39063	9.22767	4.8921	4.53664	3.6518	4.95132	3.87745	3.92193	2.89703	3.10043
ASHGA5P036933	0.00858292	2.14641	up	noncoding	NR_033917	LOC728228	RefSeq	692	chr20	+	4173736	4176600		GATTCTCCGTGAGCTTTTCTGAATTAAAACAAACAACATAAAATCATGGGAGTGCCTTTA	intergenic							106.632	72.5502	7.18749	6.08556	123.565	97.163	86.8435	118.955	50.2797	54.4203	95.4006	90.1003	7.37334	7.01849	6.95033	7.40779	5.55716	5.72085	6.60448	6.45975
ASHGA5P029614	0.000768751	2.87884	up	noncoding	uc001xib.3	BC052775	UCSC_knowngene	2045	chr14	+	65453947	65455992		ACTCTTTCAGTTTTAACTAAAGCTTCCATTTACTGATAGCTCAATTTTGTGCCATTGCCA	intron sense-overlapping	NM_001202558	CHURC1-FNTB	CHURC1-FNTB protein isoform 2	+	65381078	65529373	641.668	278.952	9.65412	8.12863	747.435	567.533	539.253	712.45	361.975	326.12	206.58	221.132	9.88142	9.41251	9.42374	9.89881	8.52713	8.42476	7.75866	7.80398
ASHGA5P029614	0.000768751	2.87884	up	noncoding	uc001xib.3	BC052775	UCSC_knowngene	2045	chr14	+	65453947	65455992		ACTCTTTCAGTTTTAACTAAAGCTTCCATTTACTGATAGCTCAATTTTGTGCCATTGCCA	intron sense-overlapping	NM_001202559	CHURC1-FNTB	CHURC1-FNTB protein isoform 1	+	65381078	65529373	641.668	278.952	9.65412	8.12863	747.435	567.533	539.253	712.45	361.975	326.12	206.58	221.132	9.88142	9.41251	9.42374	9.89881	8.52713	8.42476	7.75866	7.80398
ASHGA5P029614	0.000768751	2.87884	up	noncoding	uc001xib.3	BC052775	UCSC_knowngene	2045	chr14	+	65453947	65455992		ACTCTTTCAGTTTTAACTAAAGCTTCCATTTACTGATAGCTCAATTTTGTGCCATTGCCA	intron sense-overlapping	NM_002028	FNTB	protein farnesyltransferase subunit beta	+	65453506	65529370	641.668	278.952	9.65412	8.12863	747.435	567.533	539.253	712.45	361.975	326.12	206.58	221.132	9.88142	9.41251	9.42374	9.89881	8.52713	8.42476	7.75866	7.80398
ASHGA5P018912	0.000246298	2.65985	up	noncoding	NR_052002	ITPA	RefSeq	1137	chr20	+	3190005	3204516	NR_052000	GAAAATTGACCGTACAGGGGCCCGTGCTGGTTGAGGACACTTGTCTGTGCTTCAATGCCC	exon sense-overlapping	NM_001267623	ITPA	inosine triphosphate pyrophosphatase isoform c	+	3190005	3204516	368.817	183.515	8.90663	7.49529	349.391	411.675	384.549	329.653	157.031	144.581	213.628	218.819	8.81568	8.99841	8.9867	8.82573	7.22201	7.1616	7.81104	7.78648
ASHGA5P018912	0.000246298	2.65985	up	noncoding	NR_052002	ITPA	RefSeq	1137	chr20	+	3190005	3204516	NR_052000	GAAAATTGACCGTACAGGGGCCCGTGCTGGTTGAGGACACTTGTCTGTGCTTCAATGCCC	exon sense-overlapping	NM_033453	ITPA	inosine triphosphate pyrophosphatase isoform a	+	3190005	3204516	368.817	183.515	8.90663	7.49529	349.391	411.675	384.549	329.653	157.031	144.581	213.628	218.819	8.81568	8.99841	8.9867	8.82573	7.22201	7.1616	7.81104	7.78648
ASHGA5P018912	0.000246298	2.65985	up	noncoding	NR_052002	ITPA	RefSeq	1137	chr20	+	3190005	3204516	NR_052000	GAAAATTGACCGTACAGGGGCCCGTGCTGGTTGAGGACACTTGTCTGTGCTTCAATGCCC	exon sense-overlapping	NM_181493	ITPA	inosine triphosphate pyrophosphatase isoform b	+	3190133	3204516	368.817	183.515	8.90663	7.49529	349.391	411.675	384.549	329.653	157.031	144.581	213.628	218.819	8.81568	8.99841	8.9867	8.82573	7.22201	7.1616	7.81104	7.78648
ASHGA5P037351	1.76154e-05	4.00616	up	noncoding	ENST00000411694	AP001055.6	GENCODE	863	chr21	-	45578622	45579955		GTGAGCTCTTTAAAGTGGCTAAAGTGGTAAACCTTGTGTTTTGTATAGATTCTACCAATT	intergenic							331.305	108.574	8.73583	6.73361	269.878	412.397	381.217	261.726	106.167	97.855	114.055	116.22	8.4635	9.00088	8.97485	8.50411	6.64772	6.57529	6.87254	6.83892
ASHGA5P031947	0.00308757	4.4052	up	noncoding	ENST00000568107	MIR4720	GENCODE	7616	chr16	+	81416873	81424489		GACCAGTAGACCTAACTGTGCTTTCTTAACTTGGATGTTACATGAAACTTAAAAACAAAC	intergenic							26.5705	10.115	5.2514	3.11219	28.9937	25.2007	23.4066	28.681	5	5	15.5992	14.8608	5.33314	5.12426	5.11966	5.42856	2.3466	2.35174	3.94908	3.80136
ASHGA5P006992	0.0331201	2.89974	up	noncoding	NR_036658	ZNFX1-AS1	RefSeq	959	chr20	+	47894714	47905795	NR_036659	TATAAAATTGAAACTGGCGATGGAATATGAGAGGAGCCCTCTGGAAAGAAAAGGACAGAC	natural antisense	NM_021035	ZNFX1	NFX1-type zinc finger-containing protein 1	-	47862438	47894756	20252.6	8397.37	14.4883	12.9524	15927.2	25943.9	24190.2	14948.9	3641	3458.9	12975.5	13514.1	14.2635	14.7146	14.7118	14.2635	12.0203	12.0055	13.8918	13.8918
ASHGA5P045902	0.000385985	4.58019	up	noncoding	ENST00000449457	RP11-445P17.8	GENCODE	692	chr10	-	5307995	5313199		AACATTGGCAGTTTCAGTTAGGAACTCATATTCCTGTTGGGTCAGAGATTGAGCCCTGGA	intergenic							35.8259	10.8237	5.59159	3.39619	48.6844	23.4535	24.3807	46.7851	9.31864	9.49312	13.3719	11.1113	6.06197	5.02056	5.17843	6.10542	3.21081	3.27114	3.72535	3.37745
ASHGA5P015685	0.00329558	2.20026	up	noncoding	ENST00000422548	RP5-968D22.1	GENCODE	389	chr1	-	168370720	168376512		TACTTTCAAGGACTTATAGGAGCAGAAATCAGAAGACTTTACTCCACACACTTCAGGTGG	intergenic							20.673	13.6657	4.85715	3.71948	23.6519	15.9605	15.9282	27.1513	10.582	15.6838	12.6211	15.7758	5.0291	4.47611	4.57133	5.35208	3.38847	3.95428	3.6457	3.88947
ASHGA5P032680	0.000123583	5.25185	up	noncoding	TCONS_00029175	XLOC_014114	LincRNAs identified by Cabili et al	1975	chr21	-	45619131	45621216		ACCTGCTCGTGCCACAGGATCATGGTCATTTAGTTCATTCAACTGGTGATCTTAAGCCTA	intergenic							138.504	36.3951	7.5079	5.11507	184.514	101.811	96.3159	171.375	42.2634	40.5853	27.3478	35.3842	7.93365	7.0861	7.09071	7.92113	5.31017	5.30199	4.7691	5.07902
ASHGA5P019218	0.000245709	2.67035	up	noncoding	NR_026587	EFCAB2	RefSeq	3687	chr1	+	245133630	245288530		AAGGACAGGGAAGAGAGATTGGAACAATTATCAGGTCATTAGGATGCTGTCCTACGGAAG	exon sense-overlapping	NM_001143943	EFCAB2	EF-hand calcium-binding domain-containing protein 2 isoform b	+	245133630	245288530	341.181	170.471	8.8031	7.38607	354.427	355.791	324.896	329.612	142.243	134.278	198.104	207.259	8.83929	8.79486	8.75294	8.82531	7.08843	7.05282	7.6978	7.70522
ASHGA5P019218	0.000245709	2.67035	up	noncoding	NR_026587	EFCAB2	RefSeq	3687	chr1	+	245133630	245288530		AAGGACAGGGAAGAGAGATTGGAACAATTATCAGGTCATTAGGATGCTGTCCTACGGAAG	exon sense-overlapping	NM_032328	EFCAB2	EF-hand calcium-binding domain-containing protein 2 isoform a	+	245133170	245251148	341.181	170.471	8.8031	7.38607	354.427	355.791	324.896	329.612	142.243	134.278	198.104	207.259	8.83929	8.79486	8.75294	8.82531	7.08843	7.05282	7.6978	7.70522
ASHGA5P028719	0.0163515	2.19952	up	noncoding	uc001ela.4	LOC728875	UCSC_knowngene	1257	chr1	-	144480744	144521009	NR_024510	AGACGTACAGGCGGGATCTTCTGGAAGTGAGAATTGTTTTTGTTTGTTTATCTATTGTAG	natural antisense	ENST00000538264	AL592284.2	Uncharacterized protein [Source:UniProtKB/TrEMBL;Acc:F5H305]	+	144339737	144521058	4391.37	2160.22	12.3271	11.1899	4972.28	3976.74	3851.1	4765.35	2921.31	2835.05	1414.19	1470.32	12.6079	12.0137	12.0574	12.6296	11.7047	11.715	10.6708	10.6692
ASHGA5P054251	3.32455e-05	9.23406	up	noncoding	ENST00000522600	RP11-1149O23.3	GENCODE	632	chr8	+	23083146	23085720	NR_033928	ATTCTGCCTTTCTTCTGGATTTTCCTAACCTGTTAAGAGTCTTGAAAGTCCTTAAACCAC	bidirectional	NM_003844	TNFRSF10A	tumor necrosis factor receptor superfamily member 10A	-	23048969	23082680	572.577	81.7065	9.48576	6.2788	728.486	470.151	427.919	663.751	63.5665	61.8176	100.1	101.343	9.84115	9.17463	9.13358	9.79369	5.89887	5.90115	6.67775	6.63743
ASHGA5P023234	0.00272888	4.49513	up	noncoding	ENST00000575193	ANKRD36BP2	pseudogene	1245	chr2	+	89082228	89104917		ATATTACTCATTGATCAACATGAAATGAAGTGCAAAGGAAAGATTTTGTCAACTAAAAAA								26.8851	9.82151	5.25166	3.08329	24.0847	34.459	27.0183	21.9784	5	5	14.9066	14.3795	5.05804	5.57823	5.32472	5.04564	2.3466	2.35174	3.88279	3.75204
ASHGA5P015836	4.77476e-05	6.30887	up	noncoding	NR_027286	FLVCR1-AS1	RefSeq	688	chr1	-	213029945	213031480		CCCACTAAAGAGGAATAACGCCAGAAAGTGTTCCAGTACAACCAGAGAAAGAGAGTCCAT	bidirectional	NM_014053	FLVCR1	feline leukemia virus subgroup C receptor-related protein 1	+	213031596	213072705	787.204	152.27	9.88923	7.23184	1082.91	587.84	561.469	916.6	170.346	163.57	128.561	146.602	10.3877	9.45504	9.47391	10.2403	7.3473	7.34006	7.05212	7.1879
ASHGA5P036666	0.0246853	2.26975	up	noncoding	TCONS_00026484	XLOC_012810	LincRNAs identified by Cabili et al	277	chr18	-	32487969	32513606		ATGAAATCAGCTTCATCACTGGAATGGGATCCTGGTAGCAGACTTCTCAGTCATCTTGCA	intergenic							29.5221	17.5603	5.26285	4.08032	41.0497	17.08	16.9381	43.0206	14.5029	17.3907	21.624	16.7236	5.82799	4.56775	4.66458	5.99109	3.81554	4.10112	4.42641	3.9782
ASHGA5P056933	0.000994523	3.49622	up	noncoding	TCONS_00010707	XLOC_004412	LincRNAs identified by Cabili et al	376	chr5	+	67483760	67501722		CACAAGAAAATTTGGGGTTTTCAGGGCTGTGGTTGTGAAGAAGATCAAGACCCATGATGG	intron sense-overlapping	ENST00000520762	RP11-404L6.2	Uncharacterized protein [Source:UniProtKB/TrEMBL;Acc:E5RG09]	+	67485703	67494235	199.437	81.4419	8.05401	6.24822	176.589	238.614	223.939	158.608	53.498	61.8021	103.193	107.274	7.87795	8.26137	8.26014	7.81659	5.64945	5.90079	6.72176	6.72087
ASHGA5P029866	0.023225	3.11491	up	noncoding	ENST00000558398	HERC2P2	GENCODE	578	chr15	-	23285219	23293417		CGGCCCAATTTTCCAAAGTCACCATCACCCCAGGAAAATACCAAACCTAGGTTTAAAAAT	intergenic							244.635	119.053	8.30432	6.66513	319.384	186.78	173.306	299.07	61.7943	56.1273	174.263	184.027	8.69156	7.92757	7.91021	8.68795	5.85692	5.76372	7.50671	7.53318
ASHGA5P054139	0.00696138	3.51452	up	noncoding	ENST00000438602	RP11-308D16.4	GENCODE	582	chrX	+	136075645	136103789		CCCCTAATTACATAATTTTAAGCATATATATAAAAATGTAAAATCTCATTGTCTGGCCTC	intergenic							112.72	40.0472	7.08702	5.2737	171.924	61.9354	51.9806	165.039	37.183	37.3417	40.9912	44.6729	7.84352	6.39564	6.23767	7.87126	5.13316	5.18609	5.35729	5.41825
ASHGA5P022842	0.0172603	2.55447	up	noncoding	ENST00000563895	ULK4P3	pseudogene	440	chr15	+	30402504	30419988		GGACCTGGAATCCCAGATGAGAGAGCTTATCTACACGACTCAGATCTTGGTTAAATTTGA								130.675	79.804	7.48798	6.13495	139.221	132.078	120.605	130.797	43.6996	46.1883	115.246	114.082	7.54319	7.45307	7.4159	7.53975	5.35833	5.48147	6.88755	6.81247
ASHGA5P016623	0.00599397	3.10689	up	noncoding	ENST00000432308	RP11-40F6.2	GENCODE	629	chr10	+	81967964	81978370	NR_038464	CATAGAAACATCATACAAGGTAAGGGAAGGTGGAGAAGAGTACCCAAGAAGGACAAGCTT	intergenic							12.6092	5.27665	4.04556	2.41009	16.4563	6.25687	8.28304	19.4404	5	5	5	6.10661	4.49021	3.14906	3.67506	4.86791	2.3466	2.35174	2.3454	2.59663
ASHGA5P044456	0.0027107	2.59471	up	noncoding	TCONS_00018419	XLOC_008708	LincRNAs identified by Cabili et al	995	chr10	-	5591590	5592847		TTGCTGGACTCCACAGTGTGGTGCAGACAAGAAGCTGCAGGGGACAACATGGAAGGAAGC	intergenic							11.7915	6.57384	4.03477	2.6592	10.6984	13.7328	14.3948	8.33995	5	5	6.23255	10.0628	3.81856	4.26506	4.43136	3.62411	2.3466	2.35174	2.70896	3.2295
ASHGA5P038419	4.50671e-05	17.8701	up	noncoding	ENST00000509201	RP11-93K22.6	GENCODE	466	chr3	-	129672947	129688137		CAATTAGAGGATTTGCTAGTACGTAGCAGAGTGTGCAATAAATCTTATTGTTTCATTAGG	intergenic							75.0416	5.03425	6.56057	2.40109	113.327	43.5212	39.2002	104.118	5	5.137	5	5	7.25577	5.90787	5.84988	7.22875	2.3466	2.57573	2.3454	2.33663
ASHGA5P046449	0.0022899	2.24507	up	noncoding	ENST00000434674	GS1-526D21.5	GENCODE	412	chrX	+	13785518	13785984		TGAATGTTCCTTGGACTCTTGGTTAATTCAAGTCCAAAGCACAGGACACTTGCCAATTAA	intron sense-overlapping	NM_003611	OFD1	oral-facial-digital syndrome 1 protein	+	13752831	13787480	296.727	176.114	8.59394	7.42718	262.518	355.51	328.768	240.113	136.394	141.706	205.957	220.4	8.42162	8.79397	8.77216	8.38802	7.02608	7.13167	7.75294	7.79803
ASHGA5P051214	0.0274534	4.06256	up	noncoding	NR_003608	TUBA3FP	RefSeq	1964	chr22	-	21362495	21368576	uc010gss.2	CACGTCAGCTAGGTTGCAAGGATAATAATTTTAGTAATTTATTTCCTACCGCCTTATACT	bidirectional	NM_001159554	P2RX6	P2X purinoceptor 6 isoform 2	+	21369441	21382302	76.5141	22.0474	6.35005	4.32766	132.102	25.9003	27.1724	120.882	28.8501	29.3117	16.6478	13.3799	7.46908	5.16688	5.33172	7.43253	4.77417	4.83449	4.04828	3.65369
ASHGA5P051214	0.0274534	4.06256	up	noncoding	NR_003608	TUBA3FP	RefSeq	1964	chr22	-	21362495	21368576	uc010gss.2	CACGTCAGCTAGGTTGCAAGGATAATAATTTTAGTAATTTATTTCCTACCGCCTTATACT	bidirectional	NM_005446	P2RX6	P2X purinoceptor 6 isoform 1	+	21369463	21382302	76.5141	22.0474	6.35005	4.32766	132.102	25.9003	27.1724	120.882	28.8501	29.3117	16.6478	13.3799	7.46908	5.16688	5.33172	7.43253	4.77417	4.83449	4.04828	3.65369
ASHGA5P031032	0.0257619	6.4042	up	noncoding	ENST00000567401	RP11-105C19.2	GENCODE	1666	chr16	-	22621851	22623517		TTCCTTCTAAAAGGTCATTTTATTACAGTAATGGGCAGGGTAGACATACCTCACTAGCGT	intergenic							1202.76	146.419	9.85699	7.17797	2250.17	251.748	219.694	2089.44	165.81	143.455	129.45	146.962	11.4375	8.33253	8.2365	11.4214	7.30811	7.14928	7.06247	7.19201
ASHGA5P029494	1.73842e-05	7.21027	up	noncoding	ENST00000551799	RP11-596D21.1	GENCODE	975	chr14	+	31717833	31771945		GGGAGAATTGAGATGCTTCCTGTAAGATACATTTTTTAAAAACACACTGGATTTCAACCT	natural antisense	NM_015473	HEATR5A	HEAT repeat-containing protein 5A	-	31760993	31889788	226.951	42.5389	8.19309	5.34303	179.14	303.503	269.514	155.648	46.6544	50.1512	35.1117	38.2384	7.89689	8.57945	8.50461	7.7914	5.4517	5.59915	5.12747	5.19381
ASHGA5P018146	0.00345046	2.12127	up	noncoding	ENST00000449955	AC093734.13	GENCODE	2224	chr7	-	1583449	1585885		CGCCCCACGGGCCCCGACAGAGGAGCAGGCCATGAGGCAGGCAGGAGCCGCGTATCTGGG	exon sense-overlapping	NM_001097620	TMEM184A	transmembrane protein 184A	-	1581870	1596066	41.8505	28.3914	5.84925	4.76432	55.1651	36.7223	27.5685	47.9462	29.3317	32.1298	22.359	29.7453	6.23923	5.66352	5.35349	6.14075	4.79794	4.96248	4.46878	4.82809
ASHGA5P052931	0.000141712	3.98681	up	noncoding	NR_028105	DCAF8	RefSeq	1728	chr1	-	160209011	160232318	NR_028106	AATGTGTTCCAGGTGAGGCAAGGGAGCATAATAGCAACTGAGAGAATCAGGCATGAGTTA	exon sense-overlapping	NM_015726	DCAF8	DDB1- and CUL4-associated factor 8	-	160185504	160232350	349.099	116.119	8.81181	6.81658	430.509	289.808	274.356	401.721	97.584	96.5189	139.454	130.921	9.10371	8.51775	8.52994	9.09584	6.51798	6.55723	7.1721	7.01899
ASHGA5P049018	0.000188455	2.34916	up	noncoding	ENST00000571865	PDPK2	GENCODE	2365	chr16	-	2683898	2688722		CGATATTCAGATTTCGGCCTTAGTTATGCCAAAAATGGAGAACTACTTAAATATATTCGC	intergenic							123.521	74.651	7.4027	6.17055	137.336	123.795	102.292	130.66	62.6104	68.3654	85.4993	82.1288	7.5264	7.36623	7.18063	7.53753	5.8762	6.05204	6.43559	6.31836
ASHGA5P025708	0.00158189	2.33966	up	noncoding	NR_027398	GFOD2	RefSeq	1753	chr16	-	67708435	67753273		AGCGTGCCAGGTATTGGGAAGAATGTGGTTTGCGAGAAGGCAGCAACATCGGTGGATGCC	exon sense-overlapping	NM_001243650	GFOD2	glucose-fructose oxidoreductase domain-containing protein 2 isoform 2 precursor	-	67714618	67753273	63.9368	39.5374	6.46082	5.23452	81.2293	58.073	46.9817	69.463	34.0512	31.0853	48.3545	44.6587	6.78186	6.31003	6.10152	6.64986	5.00954	4.91551	5.59524	5.41778
ASHGA5P025708	0.00158189	2.33966	up	noncoding	NR_027398	GFOD2	RefSeq	1753	chr16	-	67708435	67753273		AGCGTGCCAGGTATTGGGAAGAATGTGGTTTGCGAGAAGGCAGCAACATCGGTGGATGCC	exon sense-overlapping	NM_030819	GFOD2	glucose-fructose oxidoreductase domain-containing protein 2 isoform 1 precursor	-	67708435	67753273	63.9368	39.5374	6.46082	5.23452	81.2293	58.073	46.9817	69.463	34.0512	31.0853	48.3545	44.6587	6.78186	6.31003	6.10152	6.64986	5.00954	4.91551	5.59524	5.41778
ASHGA5P025926	4.51806e-05	2.09881	up	noncoding	NR_046402	POLD1	RefSeq	3361	chr19	+	50887579	50921275		TGGCCGAGAGGACCCGCTGTTCGTGCTGGAGCACAGCCTGCCCATTGACACGCAGTACTA	exon sense-overlapping	NM_001256849	POLD1	DNA polymerase delta catalytic subunit	+	50887579	50921275	281.124	176.921	8.53244	7.46287	318.076	258.591	242.87	304.957	192.53	179.592	166.328	169.236	8.68651	8.36706	8.35792	8.71825	7.53174	7.48452	7.43288	7.40233
ASHGA5P025926	4.51806e-05	2.09881	up	noncoding	NR_046402	POLD1	RefSeq	3361	chr19	+	50887579	50921275		TGGCCGAGAGGACCCGCTGTTCGTGCTGGAGCACAGCCTGCCCATTGACACGCAGTACTA	exon sense-overlapping	NM_002691	POLD1	DNA polymerase delta catalytic subunit	+	50887579	50921275	281.124	176.921	8.53244	7.46287	318.076	258.591	242.87	304.957	192.53	179.592	166.328	169.236	8.68651	8.36706	8.35792	8.71825	7.53174	7.48452	7.43288	7.40233
ASHGA5P044824	0.0132078	2.3997	up	noncoding	ENST00000518552	RP11-318K15.2	GENCODE	651	chr8	+	56806153	56808276		CAATGCTTTGTCAAATACCAGTCTTGGGACATTAGATGAAGCTCCTTCATCTAATGTTTT	intron sense-overlapping	NM_001111097	LYN	tyrosine-protein kinase Lyn isoform B	+	56792385	56925006	54.9707	30.7652	6.14762	4.88476	82.4718	33.7453	31.4267	72.2391	27.7216	29.9401	28.2122	37.1867	6.80318	5.54501	5.53543	6.70684	4.71789	4.86303	4.80956	5.14855
ASHGA5P044824	0.0132078	2.3997	up	noncoding	ENST00000518552	RP11-318K15.2	GENCODE	651	chr8	+	56806153	56808276		CAATGCTTTGTCAAATACCAGTCTTGGGACATTAGATGAAGCTCCTTCATCTAATGTTTT	intron sense-overlapping	NM_002350	LYN	tyrosine-protein kinase Lyn isoform A	+	56792385	56925006	54.9707	30.7652	6.14762	4.88476	82.4718	33.7453	31.4267	72.2391	27.7216	29.9401	28.2122	37.1867	6.80318	5.54501	5.53543	6.70684	4.71789	4.86303	4.80956	5.14855
ASHGA5P030066	0.0435564	12.2645	up	noncoding	TCONS_00008011	XLOC_003475	LincRNAs identified by Cabili et al	413	chr4	+	24667010	24670951		TTAAACATGTCAACATCTCAACAATTGCTGATTTTTCAAGTGCTATACGATGCATCTGGC	intergenic							130.398	5	5.96151	2.34509	266.694	7.04809	8.42546	239.425	5	5	5	5	8.44738	3.31735	3.69832	8.383	2.3466	2.35174	2.3454	2.33663
ASHGA5P030700	0.0244858	3.06965	up	noncoding	ENST00000506719	RP13-608F4.1	pseudogene	1776	chr15	+	82804066	82810874	ENST00000512735, ENST00000515341, NM_001164465, NM_001267536, NM_198181	GAGAGGCTATGTGAACAGGAGGAGAGGCTACGTGAACAGGAGGAGAGGCTGTGTGAACAG								102.115	51.3639	7.06442	5.44635	138.277	71.1403	66.7595	132.284	28.192	23.8461	77.8036	75.6138	7.53524	6.58263	6.58519	7.55462	4.73965	4.5468	6.2958	6.20314
ASHGA5P037297	0.0132278	3.84848	up	noncoding	ENST00000457669	AP000696.2	GENCODE	1133	chr21	-	38004978	38009331		ATGGGTTTATCTTTTGGGACCAAGACATTGGGTCCCTACATGTTTTCCCCTACCCTTCTT	intergenic							468.173	130.216	8.95447	7.01018	768.963	195.11	183.383	725.236	132.675	121.698	132.118	134.374	9.91973	7.98887	7.98712	9.92215	6.98552	6.90357	7.08953	7.0621
ASHGA5P040430	0.0052113	3.91484	up	noncoding	ENST00000503452	RP11-53O19.1	GENCODE	738	chr5	-	44745001	44808879		AATTTTTTATATATAATTGACAAAATGAAGAAACTTAACACCATCCTAGATTTTAGCTGC	bidirectional	NM_016640	MRPS30	28S ribosomal protein S30, mitochondrial	+	44809026	44815618	267.591	98.5696	8.42658	6.45762	363.542	196.676	192.817	317.328	57.2797	57.1319	137.656	142.211	8.87577	8.00163	8.05812	8.77078	5.74757	5.78805	7.15078	7.14408
ASHGA5P027285	0.000734935	4.14614	up	noncoding	TCONS_00011758	XLOC_005220	LincRNAs identified by Cabili et al	319	chr6	+	27677988	27680876		TCCCAATGTTCTTGTCAGTGCACTTTTCATGGACTGCAGTGGTAAGACGATGTGTTGGAT	intergenic							221.068	67.5137	8.08683	6.03506	141.589	308.716	306.553	127.414	62.6619	69.0553	70.1928	68.1448	7.56487	8.60339	8.67572	7.50336	5.87683	6.06484	6.1505	6.04809
ASHGA5P048260	0.000548065	7.40831	up	noncoding	TCONS_00013864	XLOC_006495	LincRNAs identified by Cabili et al	766	chr7	-	73695301	73703578		TGAGAAGAGAACATAGGAGATGGGCCTTTTATAAGGCCAACCAGAAGGTCAGAAGACTTG	intergenic							40.0037	6.58947	5.65151	2.76237	58.308	21.1881	21.3525	59.166	6.61946	8.01102	6.33578	5.39163	6.31653	4.8749	4.98653	6.42809	2.77731	3.05317	2.72541	2.49359
ASHGA5P056753	0.00283961	2.49704	up	noncoding	TCONS_00008367	XLOC_003822	LincRNAs identified by Cabili et al	420	chr4	+	187653483	187659015		TCTCTTAATGGGTCTCTGCGGATGTAATTAAGAATCTTGAGATCATCCTGGATTATTTGG	intergenic							49.668	27.5546	6.0549	4.73468	69.4304	36.2549	31.6391	61.3476	28.0232	27.3421	29.3139	25.5393	6.55347	5.64693	5.54379	6.47541	4.73064	4.73649	4.86724	4.60435
ASHGA5P054526	0.012552	2.73012	up	noncoding	uc001kfm.3	BC069782	UCSC_knowngene	1227	chr10	+	90667927	90669154		TATTATGAAGGTATTGTGGGTTTTCTTCTCCACTGTGGAATCAAATGCTCCATAAGTATC	exon sense-overlapping	NM_020799	STAMBPL1	AMSH-like protease	+	90639943	90683259	106.604	54.1048	7.09781	5.64885	73.3039	152.621	137.544	62.9478	38.7158	36.4861	69.0673	72.1499	6.63007	7.65245	7.59345	6.51529	5.18515	5.15135	6.12497	6.13392
ASHGA5P015333	0.0152475	4.96266	up	noncoding	uc010fif.2	ANKRD36B	UCSC_knowngene	1342	chr2	-	98167751	98206428		ACATGGTACAAATATTGAAGAATGCAGCAAGTGTCTCCTCAGAAACAACGAGCTGAGAAG	exon sense-overlapping	NM_025190	ANKRD36B	ankyrin repeat domain-containing protein 36B	-	98121260	98206428	274.785	59.2842	8.1116	5.80049	465.759	99.8672	85.6085	447.905	46.9158	41.3133	73.8255	75.0822	9.21237	7.05769	6.92956	9.24678	5.45867	5.32792	6.22389	6.19146
ASHGA5P031571	0.01131	2.2122	up	noncoding	ENST00000569096	RP11-1035H13.2	GENCODE	361	chr16	+	18814404	18823503		TTTTCATCGTTTGATACAAACAGAATCATGCCAAATGTCCGGATCAGATGTTTGTTTCAG	natural antisense	NM_015092	SMG1	serine/threonine-protein kinase SMG1	-	18816174	18937726	11.4615	7.30315	3.97148	2.826	9.01942	15.6319	12.9448	8.2498	5	5.51478	10.3603	8.33756	3.54509	4.44745	4.28819	3.60517	2.3466	2.64367	3.36576	2.94796
ASHGA5P031858	0.0195888	2.07009	up	noncoding	uc002esn.1	AK021876	UCSC_knowngene	1857	chr16	+	67295830	67297687		ATTTGGCAGGCACTGGGAAGCATTTCAGGGGATTACCACTAGATGATGAAAAGGTGCTAA	intron sense-overlapping	NM_004594	SLC9A5	sodium/hydrogen exchanger 5 precursor	+	67282854	67306094	24.8722	16.8395	5.06903	4.01934	36.5401	15.134	17.4637	30.3511	14.8204	13.3908	18.6892	20.4577	5.66085	4.40143	4.70636	5.50747	3.85076	3.74365	4.20891	4.27404
ASHGA5P019294	0.0284058	2.82661	up	noncoding	NR_037702	RNF7	RefSeq	2274	chr3	+	141457050	141465645		CAGGTGATGGATGAGGGAATTGGAGTTCGTAATTGGTCCGAGGCCCTGAACCTAATAAAT	exon sense-overlapping	NM_001201370	RNF7	RING-box protein 2 isoform 4	+	141457050	141465645	97.8324	56.5739	7.05811	5.55904	82.0397	120.363	111.902	77.0249	24.1762	30.1185	86.2972	85.7036	6.79609	7.32594	7.31394	6.79648	4.53287	4.87095	6.45127	6.38107
ASHGA5P019294	0.0284058	2.82661	up	noncoding	NR_037702	RNF7	RefSeq	2274	chr3	+	141457050	141465645		CAGGTGATGGATGAGGGAATTGGAGTTCGTAATTGGTCCGAGGCCCTGAACCTAATAAAT	exon sense-overlapping	NM_014245	RNF7	RING-box protein 2 isoform 1	+	141457050	141465645	97.8324	56.5739	7.05811	5.55904	82.0397	120.363	111.902	77.0249	24.1762	30.1185	86.2972	85.7036	6.79609	7.32594	7.31394	6.79648	4.53287	4.87095	6.45127	6.38107
ASHGA5P019294	0.0284058	2.82661	up	noncoding	NR_037702	RNF7	RefSeq	2274	chr3	+	141457050	141465645		CAGGTGATGGATGAGGGAATTGGAGTTCGTAATTGGTCCGAGGCCCTGAACCTAATAAAT	exon sense-overlapping	NM_183237	RNF7	RING-box protein 2 isoform 3	+	141457050	141465645	97.8324	56.5739	7.05811	5.55904	82.0397	120.363	111.902	77.0249	24.1762	30.1185	86.2972	85.7036	6.79609	7.32594	7.31394	6.79648	4.53287	4.87095	6.45127	6.38107
ASHGA5P041412	0.015632	2.52044	up	noncoding	TCONS_00021153	XLOC_009784	LincRNAs identified by Cabili et al	403	chr12	+	63013146	63013730		AACAGTGAAATGACAATGCAAAAGCAAAGCAGAGGAAAGCACCAGCAAAGGACATGCCTC	intergenic							14.1688	8.2307	4.2808	2.94713	18.3902	8.87618	10.39	19.0189	5	6.58484	13.2668	8.07113	4.66027	3.64454	3.98142	4.83698	2.3466	2.82012	3.71421	2.90759
ASHGA5P030783	4.6904e-06	3.71059	up	noncoding	ENST00000558382	RP11-522B15.3	GENCODE	501	chr15	+	96897465	96946964		CTACCAACTAAGCCTCTAGAGTCAAACTTGAAGAACTATCACGTGGAACTCTTGAAGAAT	intergenic							45.022	17.9104	5.99562	4.10397	49.6393	44.9972	45.9233	39.5283	19.6456	20.546	14.5561	16.894	6.08899	5.95228	6.06917	5.87206	4.23591	4.33762	3.84932	3.99305
ASHGA5P022262	2.14068e-06	9.68949	up	noncoding	ENST00000553575	DIO3OS	GENCODE	985	chr14	-	102018559	102022013		ATGCCTGCAAGAGGTGTCCTACGGGCCTGATGGAAAGGTGGCAGGCGAAATGCACCTGGC	intergenic							89.6075	12.9147	6.92605	3.64963	76.1773	113.124	103.027	66.1012	14.4898	12.3804	10.9601	13.8284	6.68793	7.242	7.19094	6.58333	3.81419	3.6355	3.44813	3.70071
ASHGA5P018116	0.00793378	2.78143	up	noncoding	ENST00000449614	AC005077.5	pseudogene	213	chr7	+	75803050	75804891	ENST00000437494	CATCATTCAGGTCACTGTCGATGCCTTGCCAACCTCTGAGGAAATGACAGACTCAATGCC								107.822	50.0447	7.07043	5.5946	65.2943	159.693	147.633	58.669	45.1595	44.0304	55.3715	55.6176	6.46961	7.70996	7.68612	6.41602	5.40572	5.41637	5.80514	5.75117
ASHGA5P027816	0.000902565	2.62166	up	noncoding	ENST00000567749	RP13-735L24.1	GENCODE	4388	chr12	+	9520059	9550213		CAAGTCTAATGAAGTACCAGACACTTTTCTTTCTTCAACTATTGTCCTATCTTATTCAGG	intergenic							100.393	55.2888	7.10442	5.71394	87.44	120.835	108.351	84.9465	43.2457	43.5516	67.0245	67.3336	6.88378	7.33238	7.26872	6.93281	5.34294	5.40059	6.08166	6.03057
ASHGA5P044446	0.00537346	6.95435	up	noncoding	TCONS_00018417	XLOC_008704	LincRNAs identified by Cabili et al	551	chr10	-	4790106	4806336		TCATAAAACGTGATTGATGCATGATGATGATAATGACCAACCTACCATCATGGACATGAC	intergenic							67.5847	10.7658	6.1714	3.37349	24.4407	114.463	109.174	22.2612	11.8765	7.08146	13.1851	10.9201	5.07978	7.26112	7.27913	5.06558	3.54213	2.89419	3.70574	3.35188
ASHGA5P014167	0.000346982	12.4105	up	noncoding	ENST00000434828	FER1L4	GENCODE	1964	chr20	-	34146506	34152457	ENST00000400465, ENST00000411519	ATCTCTGCCAATGACTTCCTTGGATCCCTGGAGTTGCAGCTACCAGACATGGTGCGTGGG	intergenic							844.033	75.9823	9.83437	6.20088	1346.93	402.885	384.527	1241.79	81.265	66.1587	76.1592	80.3462	10.7058	8.96487	8.98641	10.6804	6.24966	5.99967	6.26476	6.28943
ASHGA5P036592	0.00326309	2.19611	up	noncoding	ENST00000403324	AC093642.5	GENCODE	552	chr2	+	243030834	243101525	ENST00000431796, ENST00000442213, ENST00000444990, ENST00000456398, NM_012173, NM_183420, NM_183421, NR_024437, uc010zpe.1, uc010zpf.1, uc010zpg.1	CGTTGGGCACTGGGGGACGCGGGCGCGTCAGGTGAAGACTGGGGGCTGCAGGCGCGCTAG	intergenic							148.555	91.5334	7.61319	6.47824	196.212	112.581	102.156	183.269	93.6264	83.6875	90.6843	98.1354	8.02533	7.23502	7.17858	8.01382	6.45864	6.34374	6.52646	6.5841
ASHGA5P025718	0.00880357	2.38246	up	noncoding	NR_027998	RDM1	RefSeq	898	chr17	-	34245084	34257780	NR_027999	GATCATCAAGAAAGTGGTAAAATAGCTGTGGAGTACAGACCCAGTGAAGACATCGTAGGT	exon sense-overlapping	NM_001034836	RDM1	RAD52 motif-containing protein 1 isoform 2	-	34249481	34257780	138.458	76.1152	7.46134	6.20889	195.315	90.8853	81.572	186.061	76.7974	80.5154	70.9537	76.1941	8.01895	6.92996	6.86099	8.03544	6.16691	6.28633	6.16778	6.21452
ASHGA5P025718	0.00880357	2.38246	up	noncoding	NR_027998	RDM1	RefSeq	898	chr17	-	34245084	34257780	NR_027999	GATCATCAAGAAAGTGGTAAAATAGCTGTGGAGTACAGACCCAGTGAAGACATCGTAGGT	exon sense-overlapping	NM_001163120	RDM1	RAD52 motif-containing protein 1 isoform 3	-	34245084	34257780	138.458	76.1152	7.46134	6.20889	195.315	90.8853	81.572	186.061	76.7974	80.5154	70.9537	76.1941	8.01895	6.92996	6.86099	8.03544	6.16691	6.28633	6.16778	6.21452
ASHGA5P025718	0.00880357	2.38246	up	noncoding	NR_027998	RDM1	RefSeq	898	chr17	-	34245084	34257780	NR_027999	GATCATCAAGAAAGTGGTAAAATAGCTGTGGAGTACAGACCCAGTGAAGACATCGTAGGT	exon sense-overlapping	NM_001163121	RDM1	RAD52 motif-containing protein 1 isoform 4	-	34245084	34257780	138.458	76.1152	7.46134	6.20889	195.315	90.8853	81.572	186.061	76.7974	80.5154	70.9537	76.1941	8.01895	6.92996	6.86099	8.03544	6.16691	6.28633	6.16778	6.21452
ASHGA5P025718	0.00880357	2.38246	up	noncoding	NR_027998	RDM1	RefSeq	898	chr17	-	34245084	34257780	NR_027999	GATCATCAAGAAAGTGGTAAAATAGCTGTGGAGTACAGACCCAGTGAAGACATCGTAGGT	exon sense-overlapping	NM_001163122	RDM1	RAD52 motif-containing protein 1 isoform 5	-	34245084	34257303	138.458	76.1152	7.46134	6.20889	195.315	90.8853	81.572	186.061	76.7974	80.5154	70.9537	76.1941	8.01895	6.92996	6.86099	8.03544	6.16691	6.28633	6.16778	6.21452
ASHGA5P025718	0.00880357	2.38246	up	noncoding	NR_027998	RDM1	RefSeq	898	chr17	-	34245084	34257780	NR_027999	GATCATCAAGAAAGTGGTAAAATAGCTGTGGAGTACAGACCCAGTGAAGACATCGTAGGT	exon sense-overlapping	NM_001163124	RDM1	RAD52 motif-containing protein 1 isoform 6	-	34245084	34257303	138.458	76.1152	7.46134	6.20889	195.315	90.8853	81.572	186.061	76.7974	80.5154	70.9537	76.1941	8.01895	6.92996	6.86099	8.03544	6.16691	6.28633	6.16778	6.21452
ASHGA5P025718	0.00880357	2.38246	up	noncoding	NR_027998	RDM1	RefSeq	898	chr17	-	34245084	34257780	NR_027999	GATCATCAAGAAAGTGGTAAAATAGCTGTGGAGTACAGACCCAGTGAAGACATCGTAGGT	exon sense-overlapping	NM_001163125	RDM1	RAD52 motif-containing protein 1 isoform 7	-	34249481	34257303	138.458	76.1152	7.46134	6.20889	195.315	90.8853	81.572	186.061	76.7974	80.5154	70.9537	76.1941	8.01895	6.92996	6.86099	8.03544	6.16691	6.28633	6.16778	6.21452
ASHGA5P025718	0.00880357	2.38246	up	noncoding	NR_027998	RDM1	RefSeq	898	chr17	-	34245084	34257780	NR_027999	GATCATCAAGAAAGTGGTAAAATAGCTGTGGAGTACAGACCCAGTGAAGACATCGTAGGT	exon sense-overlapping	NM_001163130	RDM1	RAD52 motif-containing protein 1 isoform 8	-	34245084	34257303	138.458	76.1152	7.46134	6.20889	195.315	90.8853	81.572	186.061	76.7974	80.5154	70.9537	76.1941	8.01895	6.92996	6.86099	8.03544	6.16691	6.28633	6.16778	6.21452
ASHGA5P025718	0.00880357	2.38246	up	noncoding	NR_027998	RDM1	RefSeq	898	chr17	-	34245084	34257780	NR_027999	GATCATCAAGAAAGTGGTAAAATAGCTGTGGAGTACAGACCCAGTGAAGACATCGTAGGT	exon sense-overlapping	NM_145654	RDM1	RAD52 motif-containing protein 1 isoform 1	-	34245084	34257780	138.458	76.1152	7.46134	6.20889	195.315	90.8853	81.572	186.061	76.7974	80.5154	70.9537	76.1941	8.01895	6.92996	6.86099	8.03544	6.16691	6.28633	6.16778	6.21452
ASHGA5P022932	0.00328673	6.57452	up	noncoding	ENST00000565759	RP11-138C24.1	GENCODE	543	chr18	+	4264601	4293365		CAATTATGAAAGCAAGAAGATCGAAGCAAATGAACAAAGGTGGGATCCGGTTCCAATAAT	intronic antisense	NM_001242761	DLGAP1	disks large-associated protein 1 isoform 3	-	3502142	4455266	29.0873	5	5.06198	2.34509	49.4164	10.0567	13.4373	43.439	5	5	5	5	6.08342	3.82412	4.33619	6.00419	2.3466	2.35174	2.3454	2.33663
ASHGA5P022932	0.00328673	6.57452	up	noncoding	ENST00000565759	RP11-138C24.1	GENCODE	543	chr18	+	4264601	4293365		CAATTATGAAAGCAAGAAGATCGAAGCAAATGAACAAAGGTGGGATCCGGTTCCAATAAT	intronic antisense	NM_004746	DLGAP1	disks large-associated protein 1 isoform 1	-	3496029	4455266	29.0873	5	5.06198	2.34509	49.4164	10.0567	13.4373	43.439	5	5	5	5	6.08342	3.82412	4.33619	6.00419	2.3466	2.35174	2.3454	2.33663
ASHGA5P054351	8.08771e-05	5.3752	up	noncoding	ENST00000449712	RP11-117P22.1	GENCODE	703	chr10	-	4693352	4720324		TAGATTCCTGCTAACAAAAGGCGGAGACTCACTGGACAGTTACTGAAGATAGACAGTAGG	intergenic							22.3441	6.06866	4.9855	2.55918	26.8323	21.1357	16.6224	24.786	9.27464	5	5	5	5.21624	4.87088	4.63708	5.21782	3.20297	2.35174	2.3454	2.33663
ASHGA5P030460	0.00935561	2.49191	up	noncoding	ENST00000568093	RP11-133K1.7	GENCODE	3902	chr15	+	40524282	40528308		CCGCCTGCTTCTCATAAACTGGCAGAAACTTAGAAATGTTACATTTCTTAAAGAGAGTCA	intron sense-overlapping	NM_001128628	PAK6	serine/threonine-protein kinase PAK 6	+	40509628	40569688	329.663	162.357	8.64855	7.33129	488.856	205.74	191.857	432.199	161.096	144.416	166.478	177.44	9.28396	8.06306	8.05019	9.19697	7.26071	7.15972	7.43396	7.47077
ASHGA5P030460	0.00935561	2.49191	up	noncoding	ENST00000568093	RP11-133K1.7	GENCODE	3902	chr15	+	40524282	40528308		CCGCCTGCTTCTCATAAACTGGCAGAAACTTAGAAATGTTACATTTCTTAAAGAGAGTCA	intron sense-overlapping	NM_001128629	PAK6	serine/threonine-protein kinase PAK 6	+	40509628	40569688	329.663	162.357	8.64855	7.33129	488.856	205.74	191.857	432.199	161.096	144.416	166.478	177.44	9.28396	8.06306	8.05019	9.19697	7.26071	7.15972	7.43396	7.47077
ASHGA5P032940	0.000377493	12.0443	up	noncoding	ENST00000578585	RP11-283C24.1	GENCODE	1514	chr17	+	20691383	20692897	NM_005063	TCTCCAAAAAATTGAATGAATCCATTGGAGAAGCAGTGGATTAACTAGCCAGACAAAATT	intergenic							5498.25	497.768	12.5541	8.96382	7777.54	3534.99	3325.15	7355.33	345.269	325.031	643.982	676.789	13.2394	11.8617	11.8641	13.2512	8.45306	8.41902	9.48434	9.49887
ASHGA5P043449	3.20402e-06	122.087	up	noncoding	uc001gvp.1	C1orf81	UCSC_knowngene	2284	chr1	+	200898071	200935796		CTGCACTAGAAATGGAGGTGTATCCCTGCAGAATCTTTGTAATAAAAGGAAAAAGTATGC	intergenic							9100.2	91.7385	13.3012	6.36944	6418.27	12425.9	11506.2	6050.4	56.8481	54.0745	126.244	129.787	12.9554	13.645	13.6348	12.9696	5.73724	5.70993	7.02553	7.00507
ASHGA5P030142	0.0292741	2.33877	up	noncoding	ENST00000568229	RP11-941F15.1	GENCODE	765	chr15	-	74200536	74218672	ENST00000565689	ATATACCCTCCTGTGTGTGTGTTACACTCATCAAATTGTCTCTGAATTTGCTTGGCTTCA	bidirectional	NM_005576	LOXL1	lysyl oxidase homolog 1 preproprotein	+	74218788	74244478	888.083	409.446	9.96735	8.7416	1291.09	505.023	457.656	1298.57	376.36	360.349	447.874	453.198	10.6418	9.265	9.21562	10.747	8.58731	8.57791	8.92482	8.87638
ASHGA5P051300	0.00800759	2.02693	up	noncoding	ENST00000423311	CTA-714B7.5	GENCODE	648	chr22	-	35515816	35627049		CACCTTCACGATGTTTCTCTTGGTCAAAAACACACTCAAGTCGTCTCCAAGTTCGAAGCA	intergenic							9679.69	4988.09	13.4449	12.4256	9006.31	10967	10502.4	8243.08	3465.74	3450.79	6455.27	6580.56	13.444	13.444	13.4742	13.4175	11.9468	12.0006	12.8964	12.8588
ASHGA5P022409	0.000107612	3.7868	up	noncoding	ENST00000556266	DIO3OS	GENCODE	401	chr14	-	102023640	102025113		TGAATGGCAGTCATCCTCTTCAGCGGTCCTCCCAGAGCTGTCCTCAGCATGGCAGCCTCC	intergenic							1801.58	510.079	10.998	9.07704	1296.46	2451.12	2253.86	1204.87	477.927	472.553	539.83	550.005	10.6473	11.3701	11.3376	10.637	8.95533	8.99259	9.19909	9.16117
ASHGA5P043783	0.00187058	2.68799	up	noncoding	NR_026902	MGC16142	RefSeq	1291	chr7	+	92167788	92169079		CACACGTTTCCAGAAAGTTAAAATGCGGGGTAGAGGGAATAAACTACAGGGAGACAAATA	intergenic							28.7517	15.8053	5.33305	3.90652	37.0842	21.0954	24.7437	32.0833	15.5061	10.1127	18.3616	19.2407	5.68004	4.86817	5.19968	5.58431	3.90954	3.35205	4.18312	4.18139
ASHGA5P036175	0.012551	2.55764	up	noncoding	ENST00000458007	AC092620.2	GENCODE	534	chr2	+	139326659	139331818		CTGTGACATAACACCTGAACAATTTCTATGGTATCCTACCCATTTGCTCAGATTCAAACC	exon sense-overlapping	NM_001001664	SPOPL	speckle-type POZ protein-like	+	139259349	139330805	2096.33	834.454	11.2012	9.84639	3026.45	1309.33	1235.53	2814.03	831.354	791.75	834.143	880.568	11.8741	10.5325	10.5392	11.8591	9.80508	9.79591	9.87938	9.90518
ASHGA5P025873	0.0183199	2.00889	up	noncoding	NR_045214	LOC100507373	RefSeq	2904	chr19	+	14247963	14282075		GAAAGCCCAGCAATAATCGTAATTGACAAGAGGCATTACAAGGAGCTGCAACAAAAGCAA	natural antisense	NM_001008701	LPHN1	latrophilin-1 isoform 1 precursor	-	14258548	14316997	21.1942	16.7737	4.9281	3.9217	21.2474	21.7463	21.3488	20.4341	23.3826	22.0126	9.89064	11.8091	4.87088	4.91344	4.98621	4.94186	4.48081	4.43769	3.29988	3.4684
ASHGA5P025873	0.0183199	2.00889	up	noncoding	NR_045214	LOC100507373	RefSeq	2904	chr19	+	14247963	14282075		GAAAGCCCAGCAATAATCGTAATTGACAAGAGGCATTACAAGGAGCTGCAACAAAAGCAA	natural antisense	NM_014921	LPHN1	latrophilin-1 isoform 2 precursor	-	14258548	14316997	21.1942	16.7737	4.9281	3.9217	21.2474	21.7463	21.3488	20.4341	23.3826	22.0126	9.89064	11.8091	4.87088	4.91344	4.98621	4.94186	4.48081	4.43769	3.29988	3.4684
ASHGA5P043028	0.00022617	4.67561	up	noncoding	ENST00000456114	AC005537.2	GENCODE	636	chr7	-	43011865	43084204		GACTAGCATTAGCTGTCCTGATTAATAGACACTGTGACAAGATTCTTTATTGCTAAAAGA	intergenic							30.8711	9.74471	5.44463	3.21948	35.9508	25.6093	25.3968	36.5276	11.5925	12.4136	5.32799	9.64473	5.63434	5.14806	5.2357	5.76043	3.50959	3.63866	2.56007	3.16959
ASHGA5P026211	0.0102016	3.02847	up	noncoding	ENST00000499765	RP11-685M7.3	GENCODE	2335	chr11	+	10830843	10844478		CCATAAGAAATAGGATTAAGCTTTTCAAAGCCGGCAAGTTGAACTATTTATACTTACCAG	bidirectional	NM_001042559	EIF4G2	eukaryotic translation initiation factor 4 gamma 2 isoform 2	-	10818592	10830582	55.565	23.5951	6.10816	4.50957	84.317	30.4832	27.5975	79.8623	23.2275	19.4517	26.021	25.6801	6.83247	5.39723	5.35537	6.84758	4.47141	4.26094	4.6952	4.61075
ASHGA5P026211	0.0102016	3.02847	up	noncoding	ENST00000499765	RP11-685M7.3	GENCODE	2335	chr11	+	10830843	10844478		CCATAAGAAATAGGATTAAGCTTTTCAAAGCCGGCAAGTTGAACTATTTATACTTACCAG	bidirectional	NM_001418	EIF4G2	eukaryotic translation initiation factor 4 gamma 2 isoform 1	-	10818592	10830582	55.565	23.5951	6.10816	4.50957	84.317	30.4832	27.5975	79.8623	23.2275	19.4517	26.021	25.6801	6.83247	5.39723	5.35537	6.84758	4.47141	4.26094	4.6952	4.61075
ASHGA5P043870	0.000681616	7.50125	up	noncoding	ENST00000437317	RP11-560I19.4	GENCODE	768	chr7	+	121945003	121945871		TAAGGAAACGGAGTCTAATTCAGGGGCAAACGCCAGGCTATATTTATCAAACGCCAAGCT	intronic antisense	ENST00000418046	FEZF1	FEZ family zinc finger 1 [Source:HGNC Symbol;Acc:22788]	-	121944384	121950745	39.867	7.0909	5.67918	2.77205	57.1972	23.4676	21.9773	56.8259	8.73113	9.63247	5	5	6.29125	5.02161	5.02923	6.37462	3.11883	3.28734	2.3454	2.33663
ASHGA5P047028	0.00947235	2.69262	up	noncoding	uc010qoz.1	NR_026754	UCSC_knowngene	686	chr10	-	99477216	99477902		ATCCACTGTTTAGGGTACAGGAGTACACAGCTAAGTTCCAGGTATCCAGAATCTTGTGTC	natural antisense	NM_031484	MARVELD1	MARVEL domain-containing protein 1	+	99473464	99477909	23.6705	14.0973	5.08007	3.65107	28.1273	23.5271	19.7541	23.2736	8.62336	7.29786	18.1563	22.3117	5.28827	5.02589	4.87787	5.12827	3.10328	2.93093	4.16777	4.40228
ASHGA5P027386	0.0415894	3.9403	up	noncoding	uc001srm.3	AK024134	UCSC_knowngene	2486	chr12	-	63326429	63328915		GCCTGCCAAACATACCAAACACTATTTCTTGACTGAAATAAAAACGTTATTTAAAAGCCC	exon sense-overlapping	NM_020700	PPM1H	protein phosphatase 1H	-	63037762	63328665	1079.26	281.43	10.0179	8.03956	1793.61	377.31	356.715	1789.42	404.178	396.983	160.499	164.061	11.1164	8.873	8.87638	11.2057	8.69528	8.72763	7.37873	7.35659
ASHGA5P053545	0.0318436	3.86471	up	noncoding	ENST00000574086	RP11-760H22.2	GENCODE	522	chr8	+	121066918	121068440		ATATTTTCTGAAGATCTTTTGCCTGGAAAACAAATAGTGCATTAAAAAGCTTTTTTGGTA	intergenic							2367.25	807.065	11.4041	9.4537	3250.35	1630.82	1522.53	3065.29	1325.4	1258.65	320.457	323.751	11.9826	10.8264	10.8119	11.9953	10.5248	10.5088	8.41575	8.36538
ASHGA5P044155	5.90065e-06	4.05096	up	noncoding	ENST00000521025	RP11-582J16.5	GENCODE	2750	chr8	-	22471420	22474170		TCTCAAGGAAGCTAGATCAGATCTGACCACTTAATTTACAAACTCTAGATGGCAAAAGTC	natural antisense	NM_021174	KIAA1967	DBIRD complex subunit KIAA1967	+	22462538	22477983	1636.15	467.865	10.9512	8.93296	1717.11	1680.89	1552.65	1593.97	407.232	397.205	515.871	551.153	11.0533	10.864	10.8453	11.0422	8.70879	8.72835	9.13069	9.164
ASHGA5P044090	0.00175526	2.63022	up	noncoding	uc022aqz.1	FLJ00326	UCSC_knowngene	5748	chr8	-	7118140	7128636	NR_027000	TGTTTCGGAGACGTAACGATTTGGATTGCCAACAAGTCAAGAAATGTTCAAGCCCTTGGA	intergenic							461.012	218.266	9.16569	7.77051	600.141	356.941	319.198	567.766	199.664	187.877	235.886	249.636	9.563	8.7982	8.72578	9.5758	7.58836	7.54956	7.9626	7.98153
ASHGA5P029699	7.00916e-05	58.8404	up	noncoding	TCONS_00008950	XLOC_003805	LincRNAs identified by Cabili et al	289	chr4	+	185193149	185195410		GTCCATATCTGGCATAAATGAATGTGAGTGGTCTTGGGAATCTAAATATAACATGTTTCT	intergenic							705.417	13.0072	9.50515	3.62642	1155.03	290.31	270.039	1106.29	11.2458	9.87737	18.9395	11.9662	10.4834	8.51966	8.50772	10.5098	3.46879	3.31848	4.2294	3.489
ASHGA5P018985	2.68493e-09	50.1022	up	noncoding	NR_033812	CYP3A5	RefSeq	1549	chr7	-	99257866	99277621	NR_033811	TTAACTACAGCATCTTTGGGGCCTACAGCATGGATGTGATTACTGGCACATCATTTGGAG	exon sense-overlapping	NM_000777	CYP3A5	cytochrome P450 3A5 isoform 1	-	99245812	99277621	7759.43	174.996	13.0887	7.44193	6332.09	9811.06	9004.36	5890.21	193.354	186.284	156.23	164.117	12.9398	13.2526	13.2329	12.9297	7.53715	7.53536	7.33839	7.35681
ASHGA5P018985	2.68493e-09	50.1022	up	noncoding	NR_033812	CYP3A5	RefSeq	1549	chr7	-	99257866	99277621	NR_033811	TTAACTACAGCATCTTTGGGGCCTACAGCATGGATGTGATTACTGGCACATCATTTGGAG	exon sense-overlapping	NM_001190484	CYP3A5	cytochrome P450 3A5 isoform 2	-	99268844	99277621	7759.43	174.996	13.0887	7.44193	6332.09	9811.06	9004.36	5890.21	193.354	186.284	156.23	164.117	12.9398	13.2526	13.2329	12.9297	7.53715	7.53536	7.33839	7.35681
ASHGA5P045021	0.0180428	2.36777	up	noncoding	ENST00000519880	RP11-89K10.1	GENCODE	574	chr8	+	127570119	127725660		GCTGCAAAACCAGGTGACATGAAAACCAAGAGAATGAATTACATAGATTTGTTTAACCTA	intronic antisense	NM_174911	FAM84B	protein FAM84B	-	127564682	127570711	13.6689	8.71954	4.26329	3.01977	17.449	9.09819	13.2457	14.8826	5	11.9191	12.0577	5.90136	4.5794	3.67938	4.31658	4.47781	2.3466	3.58302	3.5841	2.56535
ASHGA5P003994	5.56139e-09	3.91804	up	noncoding	NR_036553	FASTKD3	RefSeq	900	chr5	-	7859271	7869150		GCAGAGCGCGGTAAAGAATCTCATTTGGACACATTGAGTCGGGCACAACTGACCCAACTT	exon sense-overlapping	NM_024091	FASTKD3	FAST kinase domain-containing protein 3	-	7859271	7869150	650.327	207.396	9.67744	7.70731	684.413	659.541	621.334	636.02	213.008	201.93	205.311	209.334	9.74987	9.6115	9.61436	9.73404	7.69229	7.66852	7.7476	7.72083
ASHGA5P036343	0.023968	2.15342	up	noncoding	TCONS_00026283	XLOC_012628	LincRNAs identified by Cabili et al	502	chr18	+	12073318	12075074		AATGAAATCACGTCTACTTCCAGTTCAATACGATGCTTCCACCTAAGAAACCCGTCAACG	intergenic							65.3122	41.0954	6.39429	5.28766	95.09	38.1746	39.9978	87.9864	48.9104	46.7517	33.3668	35.3527	6.9992	5.71767	5.87826	6.98204	5.51629	5.50131	5.05563	5.07739
ASHGA5P033300	3.47029e-05	2.24817	up	noncoding	TCONS_00028441	XLOC_013792	LincRNAs identified by Cabili et al	1149	chr20	-	49002365	49011265		TGACAACGCGATGCTTCGTATTCATCATAATCACAGCAACAAGACCGACTCACACCAATG	intergenic							29.9193	19.6821	5.41688	4.24812	35.2454	26.0647	27.8778	30.4895	22.1003	18.8739	18.3583	19.396	5.60867	5.17716	5.36907	5.5126	4.39975	4.21876	4.18271	4.19127
ASHGA5P022314	0.000547967	2.56858	up	noncoding	ENST00000554389	RP11-857B24.1	GENCODE	693	chr14	-	45346076	45366280		GCTTTTTGAGGCAGAGGAAGCTCACCTATGGCTACTGCCACTACAGGTCCACAGGGAGTA	bidirectional	NM_001017923	C14orf28	uncharacterized protein C14orf28	+	45366506	45376460	26.1867	15.0173	5.2142	3.85323	32.2875	19.897	24.6429	27.9193	15.3341	17.3055	15.5605	11.8691	5.48735	4.78508	5.19387	5.39049	3.89474	4.09427	3.94545	3.47845
ASHGA5P025717	2.94061e-05	4.81612	up	noncoding	NR_027996	RDM1	RefSeq	817	chr17	-	34245084	34257780		GGCTTTGCATGTTCGTCTTGGCACCAGACATAAGGCAGTTCAACATCAAGCCCTTGCCCT	exon sense-overlapping	NM_001034836	RDM1	RAD52 motif-containing protein 1 isoform 2	-	34249481	34257780	56.7116	17.0999	6.29704	4.02917	69.8024	46.6555	46.3004	64.0879	21.0601	16.7269	12.8303	17.7821	6.56194	6.00561	6.07974	6.54088	4.33364	4.04828	3.66736	4.06742
ASHGA5P025717	2.94061e-05	4.81612	up	noncoding	NR_027996	RDM1	RefSeq	817	chr17	-	34245084	34257780		GGCTTTGCATGTTCGTCTTGGCACCAGACATAAGGCAGTTCAACATCAAGCCCTTGCCCT	exon sense-overlapping	NM_001163120	RDM1	RAD52 motif-containing protein 1 isoform 3	-	34245084	34257780	56.7116	17.0999	6.29704	4.02917	69.8024	46.6555	46.3004	64.0879	21.0601	16.7269	12.8303	17.7821	6.56194	6.00561	6.07974	6.54088	4.33364	4.04828	3.66736	4.06742
ASHGA5P025717	2.94061e-05	4.81612	up	noncoding	NR_027996	RDM1	RefSeq	817	chr17	-	34245084	34257780		GGCTTTGCATGTTCGTCTTGGCACCAGACATAAGGCAGTTCAACATCAAGCCCTTGCCCT	exon sense-overlapping	NM_001163121	RDM1	RAD52 motif-containing protein 1 isoform 4	-	34245084	34257780	56.7116	17.0999	6.29704	4.02917	69.8024	46.6555	46.3004	64.0879	21.0601	16.7269	12.8303	17.7821	6.56194	6.00561	6.07974	6.54088	4.33364	4.04828	3.66736	4.06742
ASHGA5P025717	2.94061e-05	4.81612	up	noncoding	NR_027996	RDM1	RefSeq	817	chr17	-	34245084	34257780		GGCTTTGCATGTTCGTCTTGGCACCAGACATAAGGCAGTTCAACATCAAGCCCTTGCCCT	exon sense-overlapping	NM_001163122	RDM1	RAD52 motif-containing protein 1 isoform 5	-	34245084	34257303	56.7116	17.0999	6.29704	4.02917	69.8024	46.6555	46.3004	64.0879	21.0601	16.7269	12.8303	17.7821	6.56194	6.00561	6.07974	6.54088	4.33364	4.04828	3.66736	4.06742
ASHGA5P025717	2.94061e-05	4.81612	up	noncoding	NR_027996	RDM1	RefSeq	817	chr17	-	34245084	34257780		GGCTTTGCATGTTCGTCTTGGCACCAGACATAAGGCAGTTCAACATCAAGCCCTTGCCCT	exon sense-overlapping	NM_001163124	RDM1	RAD52 motif-containing protein 1 isoform 6	-	34245084	34257303	56.7116	17.0999	6.29704	4.02917	69.8024	46.6555	46.3004	64.0879	21.0601	16.7269	12.8303	17.7821	6.56194	6.00561	6.07974	6.54088	4.33364	4.04828	3.66736	4.06742
ASHGA5P025717	2.94061e-05	4.81612	up	noncoding	NR_027996	RDM1	RefSeq	817	chr17	-	34245084	34257780		GGCTTTGCATGTTCGTCTTGGCACCAGACATAAGGCAGTTCAACATCAAGCCCTTGCCCT	exon sense-overlapping	NM_001163125	RDM1	RAD52 motif-containing protein 1 isoform 7	-	34249481	34257303	56.7116	17.0999	6.29704	4.02917	69.8024	46.6555	46.3004	64.0879	21.0601	16.7269	12.8303	17.7821	6.56194	6.00561	6.07974	6.54088	4.33364	4.04828	3.66736	4.06742
ASHGA5P025717	2.94061e-05	4.81612	up	noncoding	NR_027996	RDM1	RefSeq	817	chr17	-	34245084	34257780		GGCTTTGCATGTTCGTCTTGGCACCAGACATAAGGCAGTTCAACATCAAGCCCTTGCCCT	exon sense-overlapping	NM_001163130	RDM1	RAD52 motif-containing protein 1 isoform 8	-	34245084	34257303	56.7116	17.0999	6.29704	4.02917	69.8024	46.6555	46.3004	64.0879	21.0601	16.7269	12.8303	17.7821	6.56194	6.00561	6.07974	6.54088	4.33364	4.04828	3.66736	4.06742
ASHGA5P025717	2.94061e-05	4.81612	up	noncoding	NR_027996	RDM1	RefSeq	817	chr17	-	34245084	34257780		GGCTTTGCATGTTCGTCTTGGCACCAGACATAAGGCAGTTCAACATCAAGCCCTTGCCCT	exon sense-overlapping	NM_145654	RDM1	RAD52 motif-containing protein 1 isoform 1	-	34245084	34257780	56.7116	17.0999	6.29704	4.02917	69.8024	46.6555	46.3004	64.0879	21.0601	16.7269	12.8303	17.7821	6.56194	6.00561	6.07974	6.54088	4.33364	4.04828	3.66736	4.06742
ASHGA5P015616	0.015672	4.77498	up	noncoding	ENST00000421996	AC093734.14	GENCODE	409	chr7	-	1583465	1585415	ENST00000449955, NM_001097620	CGCAGCACAGATTCAACACTCACTGCGCTATGTGCCAGCTGTTGCACACTCACCTCCACA	exon sense-overlapping	NM_001097620	TMEM184A	transmembrane protein 184A	-	1581870	1596066	453.813	94.5939	8.78419	6.5287	789.758	145.458	142.294	737.743	98.1175	98.7033	90.4703	91.0847	9.9604	7.59054	7.63798	9.94785	6.52715	6.58845	6.52291	6.47628
ASHGA5P051646	0.00973822	3.47625	up	noncoding	ENST00000496508	RP4-565E6.1	GENCODE	2513	chr1	-	146138538	146149334	uc001eqh.1	CCTAATTCAGTGTGGAAGATGATCAAAGTATGACATTTCTTCTACCCCAGAGGCTGGCAT	intron sense-overlapping	ENST00000436832	WI2-3658N16.1	Neuroblastoma breakpoint family member 12 [Source:UniProtKB/TrEMBL;Acc:E7EP91]	-	146032647	146215986	143.707	52.4347	7.43017	5.63264	224.69	79.3152	68.5182	202.303	38.9091	42.2427	62.1439	66.4431	8.20941	6.73954	6.61968	8.15205	5.19263	5.35833	5.96853	6.01108
ASHGA5P058241	0.00353482	2.32638	up	noncoding	TCONS_00028462	XLOC_013835	LincRNAs identified by Cabili et al	558	chr20	-	61199862	61200695		AGGAGTCCTACAGTCTCACAGTGCCACCCAGCAGTGCCAACCCAGCAAAGGTCTTGAGAA	intergenic							244.222	143.774	8.33279	7.1147	294.441	209.611	200.08	272.754	116.096	104.657	172.295	182.05	8.57972	8.088	8.1056	8.55785	6.77723	6.67879	7.48892	7.51387
ASHGA5P033273	0.0064426	3.29747	up	noncoding	ENST00000558027	RP11-15E18.1	GENCODE	553	chr17	+	58603659	58628159	ENST00000559739	TTCCGAGTCACTCGGGGCCATCGGTTACTTCAGCAGGTTCTCTGCATCACGGACCCTTTT	bidirectional	NM_006380	APPBP2	amyloid protein-binding protein 2	-	58520519	58603580	69.0575	28.9531	6.469	4.74764	102.557	43.2232	38.2928	92.1569	36.1678	37.2159	19.5622	22.8666	7.11015	5.89627	5.81768	7.05191	5.09539	5.17966	4.2777	4.43782
ASHGA5P058779	0.002163	3.92857	up	noncoding	uc.476+	uc.476	UCR	238	chrX	+	81789598	81789836		ATTAAGTTGGCAGCATCCTTTTAATTCATCAAACATACAACACATGGCGGTGTTTGCTGC	intergenic							185.115	68.4799	7.91395	5.93994	141.289	245.791	222.66	130.718	95.5586	93.1663	41.3861	43.8084	7.56152	8.3015	8.25421	7.53856	6.49018	6.50656	5.3717	5.39133
ASHGA5P042405	0.00144525	2.77602	up	noncoding	ENST00000437833	RP11-122G18.5	GENCODE	1806	chr1	+	161337811	161341754		CTAAGAAATAAGTTGCCCAAAGATATCATTAGGACCAGGAGACCATTATAAAGTATATCC	bidirectional	NM_001013625	C1orf192	UPF0740 protein C1orf192	-	161334520	161337664	238.744	121.367	8.31765	6.84464	264.365	235.133	215.712	239.769	88.6101	87.4067	154.373	155.077	8.43397	8.24291	8.20824	8.3855	6.37779	6.41282	7.31865	7.26927
ASHGA5P034363	0.00282176	2.40931	up	noncoding	uc002qrx.1	BC063675	UCSC_knowngene	1562	chr19	-	58769781	58790174		TCCTTTGGCAACACATTAACTACACTCTGTGGCCATCCCTTGACTTCTGAGAGGATGTTT	intronic antisense	NM_014480	ZNF544	zinc finger protein 544	+	58740069	58775008	167.692	100.476	7.83502	6.5664	171.399	177.272	166.235	155.862	75.6971	70.0394	129.518	126.651	7.83918	7.8583	7.84959	7.793	6.14645	6.08704	7.06332	6.96878
ASHGA5P040082	8.20976e-06	3.77493	up	noncoding	ENST00000506942	RP11-33B1.3	GENCODE	573	chr4	+	120377504	120378432		GGCATAAAAATATTGTGACATCAGTTACTTAGGCTAAACATGCCTATTATGCTAAGTGAG	intergenic							84.654	31.7622	6.85562	4.93917	68.7164	98.6332	97.7197	73.5467	31.8862	31.906	32.3843	30.8724	6.53919	7.0396	7.11058	6.73308	4.91175	4.95263	5.01383	4.87846
ASHGA5P033508	0.0103009	4.77985	up	noncoding	NR_024419	LOC100192426	RefSeq	616	chr18	-	8360817	8367032		CACTGTTGGTTTCAGATTCTCTACTCTACAACATCAGAAAAGAATCTATTTTTGGTGAGA	intronic antisense	NM_001105244	PTPRM	receptor-type tyrosine-protein phosphatase mu isoform 1 precursor	+	7567313	8406859	183.752	46.6644	7.66246	5.40549	304.356	76.1487	75.4869	279.017	61.6157	62.134	28.5602	34.3478	8.62899	6.67949	6.75317	8.58819	5.85155	5.90774	4.82481	5.03787
ASHGA5P033508	0.0103009	4.77985	up	noncoding	NR_024419	LOC100192426	RefSeq	616	chr18	-	8360817	8367032		CACTGTTGGTTTCAGATTCTCTACTCTACAACATCAGAAAAGAATCTATTTTTGGTGAGA	intronic antisense	NM_002845	PTPRM	receptor-type tyrosine-protein phosphatase mu isoform 2 precursor	+	7567313	8406859	183.752	46.6644	7.66246	5.40549	304.356	76.1487	75.4869	279.017	61.6157	62.134	28.5602	34.3478	8.62899	6.67949	6.75317	8.58819	5.85155	5.90774	4.82481	5.03787
ASHGA5P039090	0.00467805	2.14806	up	noncoding	ENST00000463755	RP11-103G8.2	GENCODE	272	chr3	+	150425753	150437782	ENST00000471093, ENST00000475393	TGATCTCCTTGTGAAGCAGAACAAGTAATATAAAACTGATCTAAAGAGGCCTCCCCTCTA	intergenic							370.168	222.644	8.88636	7.78332	462.746	303.896	283.233	430.799	182.474	182.215	255.234	270.655	9.20375	8.58058	8.5695	9.1916	7.45165	7.50489	8.07683	8.09992
ASHGA5P046499	0.00724189	5.11015	up	noncoding	ENST00000452501	RP5-1172N10.2	GENCODE	835	chrX	+	41134991	41136031		TTTTGCACACTAATTAATAAACTACTGCAACGGAAAAAGAGAAAGCAGGCAGAATGCAAA	intergenic							39.1692	9.29206	5.50312	3.14975	63.4969	18.7433	14.4543	59.9823	13.0737	9.7812	5.36551	8.94788	6.43362	4.69786	4.43614	6.44484	3.67042	3.30719	2.56601	3.05539
ASHGA5P033271	0.0164029	2.64943	up	noncoding	ENST00000423269	CLTC-IT1	GENCODE	1765	chr17	+	57707430	57709331		GAACTGGAATTCATACTCTGTGGAATGAATCAGCAATGTGGAAGGAGTAACAAGATTTTT	intron sense-overlapping	NM_004859	CLTC	clathrin heavy chain 1	+	57697049	57774317	547.916	242.382	9.32704	7.92136	797.125	320.346	303.47	770.723	307.023	282.351	183.862	196.292	9.97349	8.65514	8.66377	10.0158	8.26747	8.20011	7.59073	7.62712
ASHGA5P048459	0.000786267	2.81013	up	noncoding	AK098597R		LincRNAs identified by Khalil et al	1683	chr4	-	42097863	42101378		AGGGAAAGGGTCCTCAGGAATGAACGCACTCTGATACTCTTGCTAGAATAAGATGGTATT	intergenic							119.548	61.0158	7.33429	5.84366	150.538	99.1851	94.4667	134.003	78.0405	70.963	47.2356	47.8243	7.64999	7.04742	7.06629	7.57348	6.18978	6.10581	5.56077	5.51828
ASHGA5P039593	0.00984845	2.4198	up	noncoding	ENST00000510592	RP11-745L13.2	GENCODE	454	chr4	-	132851185	132897107	ENST00000425742	GCATTTCCGGGTAGTAGGAAAGAATACAAGGGAATAACATTAGTCCAGAAGTTTTAATAA	intergenic							22.3161	14.4145	4.98905	3.71416	26.0661	23.2684	16.7677	23.1623	8.87671	8.849	18.9919	20.9403	5.17425	5.01002	4.65083	5.1211	3.14109	3.17398	4.23384	4.30773
ASHGA5P016975	0.000193313	3.45202	up	noncoding	ENST00000436158	RP11-38J22.6	GENCODE	515	chr1	-	206288155	206306115		GAGGTAACAGGGGACCTACTTCTCTCGGGAATCTCAATACTTGGAACAAGAACCTCCTAG	exon sense-overlapping	NM_001007544	C1orf186	uncharacterized protein C1orf186	-	206238871	206288647	52.7724	21.7028	6.17673	4.38929	65.9456	40.3724	39.4805	65.2908	20.7636	18.5046	24.782	22.7611	6.48316	5.79798	5.86052	6.56525	4.31375	4.19207	4.6206	4.43073
ASHGA5P018820	0.011617	3.49648	up	noncoding	ENST00000457976	RP11-305L7.3	GENCODE	506	chr9	-	93881419	93925369		GGACTTGGAGATCAAAGAAACTCTAGTAACGTGGAAATTCATGCTCCGAGTAGTGACAAG	intergenic							32.7766	12.7601	5.36528	3.55938	49.902	19.7561	15.0686	46.3797	16.1505	17.1698	8.35698	9.36305	6.09763	4.77316	4.49439	6.09593	3.96331	4.08404	3.06736	3.12279
ASHGA5P016690	0.00181472	3.12235	up	noncoding	ENST00000433005	AC003075.4	GENCODE	540	chr7	-	17325898	17338981		GCCAGTACAGTGTTGTGAACCACTTGTCATGGGATAACCAAAATTAAACCTGGAATCGCA	natural antisense	NM_001621	AHR	aryl hydrocarbon receptor precursor	+	17338275	17385775	773.072	317.291	9.90587	8.26324	718.036	862.681	814.935	696.634	224.131	205.001	401.006	439.024	9.82004	9.96359	9.97349	9.86638	7.77207	7.69308	8.75816	8.82966
ASHGA5P040519	2.01525e-05	3.57874	up	noncoding	ENST00000517330	CTD-2179L22.1	pseudogene	2260	chr5	-	77337702	77339962		CATTACCCTTTCTTTGGAGAAGGAAAGAGAGGAGAAAATCAGTGATGATAGGCAGAGGAA								15.2834	5.88286	4.4457	2.60624	18.3791	14.0342	11.8916	16.8285	5.95493	5.82017	5	6.75636	4.65896	4.29324	4.17084	4.65975	2.67754	2.69661	2.3454	2.70542
[truncated: 2,565 more rows]

## Sheet: A vs C_down
# Condition pairs: A vs C # Fold-Change cut-off: 2.0 # P-value cut-off: 0.05 # Column A: ProbeName, it represents probe name. # Column B: p, P-value calculated from t-test. # Column C: FC (abs), Absolute Fold Change, the absolute ratio (no log scale) of normalized intensities between two conditions. # Column D: Regulation, it depicts which group has greater or lower intensity values wrt other gro…
[truncated: 4,754 more rows]

[truncated: 2 more sheets: B vs C_up, B vs C_down]
